# Supplementary material for: Evolutionary assessment of SQUAMOSA PROMOTER BINDING PROTEIN-LIKE genes in citrus relatives with a specific focus on flowering
Source: Mol Hortic. 2023 Jul 20;3:13. doi: 10.1186/s43897-023-00061-4 (PMC10515035; doi:10.1186/s43897-023-00061-4)
Supplement: Supplementary file 1 — Additional file 1: The online version contains supplementary material available at (web address will be provided by the publisher). Supplementary Fig. S1. Prediction of target sites for miR156 in SPL. Supplementary Fig. S2. SPL conserved domain sequence alignment. Supplementary Fig. S3. Gene structure. Supplementary Fig. S4. SPL-motifs prediction. Supplementary Fig. S5. Nuclear localization prediction. Supplementary Fig. S6. Cis-acting element pred by PlantCARE + TBTOOLS. Supplementary Fig. S7. FhSPL9 and FhSPL11 Mutation Sites. Supplementary Table S1. The characteristics of identified SPL genes in Citrus. Supplementary Table S2. Table S2. Prediction of miR156 and SPL target sequences. Supplementary Table S3. Prediction of miR156 target genes in Fortunella hindsii. Supplementary Table S4. Vector construction and quantitative primers for gene expression detection. Supplementary Table S5. Quantitative PCR primers for SPL genes of Fortunella hindsii, Citrus sinensis, Citrus reticulata ‘Pokan’ and Citrus maxima‘Majia’. [file 43897_2023_61_MOESM1_ESM.zip › Supplementary Table S1-S5.xlsx]

## Sheet: S1
	Table S1. The characteristics of identified SPL genes in Citrus
	species	Gene namea		Gene Idb	Chrc	Genome locationsd	CDS length(bp)e	domainsf	Deduce proteing			Exon numberh	+/-i
									Length(aa)	MW(kDa)	pI
	Aegle marmelos	AmSPL1		Aeg156120	contig115	4048917-4055288	2967	SBP	988	109.405	6.1	13	+
		AmSPL3		Aeg262390	contig94	25978239-25979740	513	SBP	170	19.061	6.6	4	+
		AmSPL4		Aeg248960	contig94	10256050-10258590	549	SBP	182	20.283	8.5	6	-
		AmSPL5		Aeg096060	contig142	16222202-16223304	471	SBP	156	17.803	8.72	4	-
		AmSPL6A		Aeg068140	contig143	4828789-4832802	1518	SBP	505	56.466	8.28	5	-
		AmSPL6B		Aeg192380	contig93	8303829-8306543	1545	SBP	514	56.4	8.07	5	-
		AmSPL7		Aeg227110	contig76	2282813-2290212	2388	SBP	795	89.161	5.89	14	+
		AmSPL8		Aeg151420	contig115	890246-892370	945	SBP	314	35.304	8.96	6	+
		AmSPL9		Aeg022960	contig77	6738079-6740588	1164	SBP	387	41.012	9.11	3	+
		AmSPL10		Aeg151430	contig115	901864-905080	1173	SBP	390	43.17	7.08	3	-
		AmSPL11		Aeg067320	contig143	4244860-4252845	1440	SBP	479	52.499	7.16	10	-
		AmSPL12		Aeg224200	contig76	252075-258396	3117	SBP	1038	115.031	7.87	12	+
		AmSPL13A		Aeg067460	contig143	4375917-4377452	798	SBP	265	28.914	9.83	5	-
		AmSPL13B		Aeg074950	contig143	12750445-12754154	1140	SBP	379	41.38	6.73	6	+
		AmSPL14		Aeg125300	contig23	248581-254474	3228	SBP	1075	118.542	8.38	13	-
	Murraya paniculata	MpSPL1		JLX071720	scaffold15_size4129736	730930-737290	2805	SBP	934	103.422	6.4	12	+
		MpSPL3		JLX061180	scaffold5_size3966224	1319364-1320999	429	SBP	142	15.77	7.66	4	+
		MpSPL5		JLX227760	scaffold65_size964883	777625-779277	549	SBP	182	20.727	8.65	4	-
		MpSPL6A		JLX192260	scaffold22_size3881503	1647155-1652343	1521	SBP	506	56.708	8.44	7	+
		MpSPL6B		JLX097700	scaffold12_size4201543	1536388-1540207	1659	SBP	552	60.391	8.15	6	-
		MpSPL7		JLX087770	scaffold13_size2674673	1700650-1707364	2403	SBP	800	89.282	6.34	12	-
		MpSPL8		JLX157280	scaffold31_size1993684	749934-752326	732	SBP	243	27.539	7.35	5	+
		MpSPL9		JLX146950	scaffold20_size2261345	1803467-1807528	1170	SBP	389	41.23	8.94	5	+
		MpSPL10		JLX157180	scaffold31_size1993684	760115-764036	1173	SBP	390	43.24	6.7	5	-
		MpSPL11		JLX191850	scaffold22_size3881503	2210387-2217067	1443	SBP	480	52.588	6.37	8	+
		MpSPL12		JLX215660	scaffold53_size1106047	179102-185619	2610	SBP	869	96.588	6.56	12	+
		MpSPL13A		JLX196720	scaffold22_size3881503	2071178-2084009	2322	SBP,PriL	773	87.471	8.97	23	+
		MpSPL13B		JLX068940	scaffold48_size1843274	1544283-1547772	1140	SBP	379	41.679	7.6	6	-
		MpSPL14		JLX186190	scaffold24_size2143039	147632-153120	3309	SBP	1102	121.612	8.35	12	-
	Atalantia buxifolia	AbSPL1		Abu5g_006160	chr5	4474683-4481557	2967	SBP	988	109.353	6.14	12	+
		AbSPL3		Abu2g_004340	chr2	2812805-2814616	432	SBP	143	15.84	7	4	-
		AbSPL4		Abu2g_019660	chr2	19604752-19607571	573	SBP	190	21.198	8.88	4	+
		AbSPL5		Abu4g_002060	chr4	2875747-2880222	393	SBP	130	14.641	8.61	4	+
		AbSPL6A		Abu7g_018520	chr7	22050606-22056146	1521	SBP	506	56.558	8.5	7	+
		AbSPL6B		Abu5g_033910	chr5	44545866-44549589	1662	SBP	553	60.662	8.58	6	+
		AbSPL7		Abu9g_004040	chr9	3301265-3308359	2403	SBP	800	89.284	6.13	12	+
		AbSPL8		Abu5g_001170	chr5	988162-990619	993	SBP	330	36.952	8.97	6	+
		AbSPL9		Abu6g_010610	chr6	7162852-7165982	1179	SBP	392	41.341	9.15	5	+
		AbSPL10		Abu5g_001180	chr5	999538-1002978	1122	SBP	373	41.57	6.85	5	-
		AbSPL11		Abu7g_019350	chr7	22530556-22534071	1350	SBP	449	49.445	7.17	10	+
		AbSPL12		Abu9g_000910	chr9	800068-806488	2130	SBP	1038	115.163	7.88	12	+
		AbSPL13A		Abu7g_019220	chr7	22677241-22683517	939	SBP	312	34.076	9.34	7	+
		AbSPL13B		Abu7g_010830	chr7	13987293-13991036	1140	SBP	379	41.767	6.7	6	-
		AbSPL14		Abu3g_026700	chr3	33284678-33290020	3228	SBP	1075	118.598	8.28	12	+
	Clausena lansium	ClSPL1		HP234620	contig257	3729890-3736240	2964	SBP	987	109.233	5.97	12	-
		ClSPL3		HP079120	contig193	3048100-3049994	375	SBP	124	13.909	6.89	4	-
		ClSPL4		HP049700	contig351	11251969-11254593	558	SBP	185	20.817	9.35	5	-
		ClSPL5		HP053400	contig151	3977555-3980322	444	SBP	147	166.99	8.33	4	-
		ClSPL6A		HP217270	contig195	5451088-5456325	1521	SBP	506	56.62	8.41	7	-
		ClSPL6B		HP107040	contig371	8964497-8968536	1674	SBP	557	61.054	7.55	8	-
		ClSPL7		HP256600	contig401	2719771-2726587	2403	SBP	800	89.03	6.23	12	+
		ClSPL8		HP239220	contig257	7285712-7288857	966	SBP	321	36.254	8.89	6	-
		ClSPL9		HP163810	contig86	9885402-9889095	1146	SBP	381	40.707	9.16	5	-
		ClSPL10		HP239210	contig257	7275283-7279363	1125	SBP	374	41.611	6.7	5	+
		ClSPL11		HP216350	contig195	4847698-4854388	1443	SBP	480	52.42	8.18	9	-
		ClSPL12		HP253170	contig401	377369-385011	3117	SBP	1038	115.165	7.71	12	+
		ClSPL13A		HP216540	contig195	4979960-4983228	939	SBP	312	34.08	9.25	7	-
		ClSPL13B		HP224720	contig195	12953723-12957367	1125	SBP	374	41.453	7.58	6	+
		ClSPL14		HP020050	contig150	241234-247192	3228	SBP	1075	118.55	8.29	13	-
	Citropsis gilletiana	CgSPL1		Citropsis247720	ctg000044	4420742-4427290	2967	SBP	988	109.829	6.15	12	+
		CgSPL3		Citropsis201040	ctg000168	1007617-1008917	432	SBP	143	15.869	7.64	4	+
		CgSPL4		Citropsis234410	ctg000035	147180-149232	570	SBP	189	21.134	8.86	4	+
		CgSPL5		Citropsis257750	ctg000264	294667-296893	474	SBP	157	17.73	8.56	4	-
		CgSPL6A		Citropsis132060	ctg000314	1079395-1084909	1398	SBP	465	52.39	8.12	8	-
		CgSPL6B		Citropsis028310	ctg000137	592066-595745	1665	SBP	554	60.755	8.12	6	+
		CgSPL7		Citropsis067250	ctg000310	359332-366107	2403	SBP	800	89.289	6.62	12	+
		CgSPL8		Citropsis242760	ctg000044	932802-935549	990	SBP	329	36.956	8.85	6	+
		CgSPL9		Citropsis105340	ctg000159	6565552-6568826	1155	SBP	384	40.785	9.23	5	-
		CgSPL10		Citropsis242780	ctg000044	950775-953650	1164	SBP	387	42.835	7.04	3	-
		CgSPL11		Citropsis131220	ctg000314	481747-488955	1350	SBP	449	49.315	7.97	9	-
		CgSPL12		Citropsis231640	ctg000247	352750-359229	3120	SBP	1039	115.115	8.13	13	+
		CgSPL13A		Citropsis131390	ctg000314	631882-635218	939	SBP	312	34.156	9.42	7	-
		CgSPL13B		Citropsis139240	ctg000314	9575654-9579318	1140	SBP	379	41.64	6.53	6	+
		CgSPL14		Citropsis004290	ctg000279	306079-312001	3306	SBP	1101	121.231	8.37	13	-
	Poncirus trifoliata	PtSPL1		Pt3g035210	chr3	39828622-39835355	2967	SBP	988	109.623	6.15	12	-
		PtSPL3		Pt2g025550	chr2	27757681-27758945	435	SBP	144	16.15	7.65	4	+
		PtSPL4		Pt2g011000	chr2	11314307-11317336	567	SBP	188	20.982	9.32	5	-
		PtSPL5		Pt1g011370	chr1	16061391-16062621	393	SBP	130	14.726	8.78	4	-
		PtSPL6A		Pt4g007580	chr4	4985001-4990341	1521	SBP	506	56.672	8.53	7	-
		PtSPL6B		Pt3g011220	chr3	9127959-9131707	1674	SBP	557	61.394	8.66	6	-
		PtSPL7		Pt9g003480	chr9	2206409-2213426	2403	SBP	800	88.945	6.89	12	+
		PtSPL8		Pt3g040330	chr3	42931121-42933447	999	SBP	332	37.362	9.07	5	-
		PtSPL9		Pt6g009880	chr6	6691381-6695722	1170	SBP	389	40.952	9.07	5	+
		PtSPL10		Pt3g040320	chr3	42921267-42924806	1161	SBP	386	42.867	7.07	5	+
		PtSPL11		Pt4g004920	chr4	4362170-4368994	1443	SBP	480	52.454	6.65	10	-
		PtSPL12		Pt9g000350	chr9	210179-216958	3117	SBP	1038	115.382	8.56	13	+
		PtSPL13A		Pt4g004770	chr4	4507736-4511059	939	SBP	312	34.144	9.5	7	-
		PtSPL13B		Pt4g014990	chr4	12951046-12954592	1140	SBP	379	41.84	6.93	6	+
		PtSPL14		Pt5g000170	chr5	144763-164819	6831	SBP,COG1340,	2276	251.823	5.29	21	-
								SbcC,
								termin_org_DnaJ
	Fortunella hindsii	FhSPL1		Fh5g43570	chr5	44798349-44805017	2967	SBP	988	109.434	6.1	12	-
		FhSPL3		Fh2g32800	chr2	30610141-30611633	432	SBP	143	15.863	8.16	5	+
		FhSPL4		Fh2g13820	chr2	12475549-12478385	570	SBP	189	21.098	9.08	2	-
		FhSPL5		Fh4g16520	chr4	19801041-19801743	393	SBP	130	14.739	8.78	4	-
		FhSPL6A		Fh7g24790	chr7	26653660-26661348	1761	SBP	586	66.353	8.84	7	+
		FhSPL6B		Fh5g11990	chr5	8510977-8514685	1674	SBP	557	61.215	8.51	7	-
		FhSPL7		Fh9g03730	chr9	2305956-2312957	2400	SBP	799	88.735	6.71	12	+
		FhSPL8		Fh5g49000	chr5	48125883-48128478	999	SBP	332	37.774	8.67	5	-
		FhSPL9		Fh6g17020	chr6	20149601-20152073	1167	SBP	388	40.85	9.32	3	-
		FhSPL10		Fh5g48990	chr5	48115349-48119259	1173	SBP	390	43.359	6.6	5	+
		FhSPL11		Fh7g25680	chr7	27236036-27239723	1443	SBP	480	52.45	6.65	4	+
		FhSPL12		Fh9g00350	chr9	228735-235461	3117	SBP	1038	115.152	8.51	12	+
		FhSPL13A		Fh7g25510	chr7	27089069-27092691	939	SBP	312	34.144	9.52	6	+
		FhSPL13B		Fh7g13880	chr7	16965429-16969214	1140	SBP	379	41.921	6.43	6	-
		FhSPL14		Fh3g38940	chr3	41112310-41118254	3339	SBP	1112	123.021	8.21	13	+
	Citrus mangshannensis	CmsSPL1		Cms137930	contig374	1564818-1571289	2964	SBP	987	109.537	6.1	12	+
		CmsSPL3		Cms261310	contig71	15204428-15205797	432	SBP	143	15.935	7.62	4	+
		CmsSPL4		Cms125160	contig351	6071021-6075552	570	SBP	189	21.083	9.16	4	-
		CmsSPL5		Cms162420	contig220	202854-203556	393	SBP	130	14.726	8.62	2	+
		CmsSPL6A		Cms233150	contig376	5072175-5077488	1398	SBP	465	52.387	8.54	8	-
		CmsSPL6B		Cms212010	contig154	817517-821170	1674	SBP	557	61.181	8.51	6	-
		CmsSPL7		Cms077920	contig345	2383014-2389982	2403	SBP	800	88.765	6.51	12	+
		CmsSPL8		Cms207480	contig124	1700633-1702944	993	SBP	330	37.12	8.96	5	-
		CmsSPL9		Cms102370	contig352	4251999-4254493	1185	SBP	394	41.34	9.23	3	-
		CmsSPL10		Cms207470	contig124	1690563-1694036	1170	SBP	389	43.462	6.49	4	+
		CmsSPL11		Cms232280	contig376	4493270-4500017	1350	SBP	449	49.24	6.47	10	-
		CmsSPL12		Cms074640	contig345	234654-241161	3117	SBP	1038	115.249	8.38	13	+
		CmsSPL13A		Cms232420	contig376	4634979-4638562	906	SBP	301	33.108	9.4	5	-
		CmsSPL13B		Cms050700	contig168	223786-227392	1140	SBP	379	41.847	6.75	6	+
		CmsSPL14		Cms177390	contig339	4372239-4378239	3309	SBP	1102	121.466	8.43	13	+
	Citrus ichangensis	CicSPL1		Cic230300	contig173	8839818-8846612	2967	SBP	988	109.582	6.01	12	-
		CicSPL3		Cic156220	contig139	2070310-2071795	432	SBP	143	15.979	7.65	4	+
		CicSPL4		Cic264470	contig295	684202-687163	570	SBP	189	21.083	9.16	5	+
		CicSPL5		Cic271490	contig39	298184-299767	393	SBP	130	14.754	8.78	4	-
		CicSPL6A		Cic252450	contig222	6156000-6161285	1413	SBP	470	52.922	8.29	7	+
		CicSPL6B		Cic041830	contig372	3459508-3463181	1665	SBP	554	61.009	8.69	7	+
		CicSPL7		Cic149060	contig396	2322205-2329271	2115	SBP	704	78.355	6.14	12	+
		CicSPL8		Cic234480	contig60	831666-834225	690	SBP	229	25.925	7.09	5	+
		CicSPL9		Cic134150	contig442	6884859-6889961	1170	SBP	389	40.941	9.23	5	+
		CicSPL10		Cic234490	contig60	840825-844559	1131	SBP	376	41.971	6.31	5	-
		CicSPL11		Cic253320	contig222	6720515-6727231	1080	SBP	359	39.403	6.56	8	+
		CicSPL12		Cic145970	contig396	248121-254692	3132	SBP	1043	115.761	8.23	13	+
		CicSPL13A		Cic253170	contig222	6591972-6595593	939	SBP	312	34.144	9.52	7	+
		CicSPL13B		Cic179140	contig158	2134775-2138378	1134	SBP	377	41.742	6.56	14	+
		CicSPL14		Cic200540	contig441	187133-193159	3231	SBP	1076	118.812	8.38	6	-
	Citrus sinensis	CsSPL1		Cs4g_pb010930	chr4	8851160-8858068	2967	SBP	988	109.658	6.06	12	-
		CsSPL3		Cs2g_pb029630	chr2	3973674-3973203	588	SBP	195	22.045	8.81	4	-
		CsSPL4		Cs2g_pb019530	chr2	18956451-18959832	570	SBP	189	21.086	9.08	5	+
		CsSPL5		CsUn_pb002960	chrUn	3598221-3602912	393	SBP	130	14.726	8.78	4	+
		CsSPL6A		Cs7g_pb008020	chr7	5698208-5706075	1605	SBP	534	60.232	8.56	7	-
		CsSPL6B		Cs5g_pb004050	chr5	10524401-10528137	1674	SBP	557	61.137	8.6	6	-
		CsSPL7		Cs9g_pb003630	chr9	2324866-2332822	2397	SBP	798	88.695	6.57	13	+
		CsSPL8		Cs2g_pb020860	chr2	22009740-22012140	987	SBP	328	36.785	8.96	6	+
		CsSPL9		Cs6g_pb014650	chr6	14993781-15000026	1161	SBP	386	40.714	9.25	5	-
		CsSPL10		Cs2g_pb020870	chr2	22018815-22022798	1170	SBP	389	43.238	6.49	5	-
		CsSPL11		Cs7g_pb007070	chr7	5069600-5076471	1443	SBP	480	52.509	7.17	9	-
		CsSPL12		Cs9g_pb000360	chr9	209938-216553	3117	SBP	1038	115.346	8.31	12	+
		CsSPL13A		Cs7g_pb007230	chr7	5208710-5212412	939	SBP	312	34.159	9.28	7	-
		CsSPL13B		CsUn_pb021030	chrUn	30214751-30218612	1140	SBP	379	41.964	6.43	6	+
		CsSPL14		Cs3g_pb012900	chr3	37447809-37454182	3309	SBP	1102	122	8.46	13	+
	Citrus reticulata 'Pokan'	CrSPL1		Ponkan5g_014630	chr5	12740075-12746760	2967	SBP	988	109.658	6.06	12	-
		CrSPL3		Ponkan2g_019840	chr2	12916133-12917847	432	SBP	143	16.009	7.65	4	-
		CrSPL4		Ponkan2g_047320	chr2	40359565-40362440	570	SBP	189	21.102	9.08	5	-
		CrSPL5		Ponkan4g_014720	chr4	13348692-13353185	393	SBP	130	14.726	8.78	4	+
		CrSPL6A		Ponkan7g_019400	chr7	25871909-25877190	1536	SBP	511	57.283	8.53	7	+
		CrSPL6B		Ponkan5g_032740	chr5	26200079-26203777	1674	SBP	557	61.225	8.75	6	-
		CrSPL7		Ponkan9g_028560	chr9	44587385-44595166	2397	SBP	798	88.644	6.83	12	-
		CrSPL8		Ponkan5g_019460	chr5	15978260-15980659	987	SBP	328	36.785	8.96	7	-
		CrSPL9		Ponkan6g_011310	chr6	7455551-7458211	1161	SBP	386	40.714	9.25	4	+
		CrSPL10		Ponkan5g_019450	chr5	15967928-15971703	1170	SBP	389	43.208	6.49	5	+
		CrSPL11		Ponkan7g_020340	chr7	26443084-26449679	1443	SBP	480	52.509	7.17	8	+
		CrSPL12		Ponkan9g_031760	chr9	46788923-46795401	3117	SBP	1038	115.26	8.3	13	-
		CrSPL13A		Ponkan7g_020180	chr7	26312271-26315698	9339	SBP	3112	34.115	9.28	8	+
		CrSPL13B		Ponkan7g_011350	chr7	17495675-17499391	1140	SBP	379	41.964	6.43	5	-
		CrSPL14		Ponkan2g_015070	chr2	9919305-9925256	3309	SBP	1102	121.712	8.46	14	+
	Citrus hongheensis	ChSPL1		Chh114280	contig159	1187382-1194255	2967	SBP	988	109.645	6.06	12	+
		ChSPL3		Chh220080	contig156	2592222-2593540	432	SBP	143	16.12	8.22	4	-
		ChSPL4		Chh039140	contig398	2795151-2797701	570	SBP	189	21.11	9.23	4	-
		ChSPL5		Chh077080	contig446	831758-832998	393	SBP	130	14.726	8.78	4	+
		ChSPL6A		Chh271080	contig266	4975955-4981250	1536	SBP	511	57.242	8.41	8	-
		ChSPL6B		Chh069060	contig190	454502-458057	1674	SBP	557	61.215	8.51	6	-
		ChSPL7		Chh184480	contig61	2271238-2278199	2403	SBP	800	88.832	7.69	13	+
		ChSPL8		Chh168960	contig510	769448-771039	657	SBP	218	24.012	9.74	5	+
		ChSPL9		Chh022650	contig563	3882153-3884634	1167	SBP	388	40.855	9.15	3	-
		ChSPL10		Chh168970	contig510	777925-781189	1170	SBP	389	43.261	6.49	3	-
		ChSPL11		Chh270200	contig266	4394870-4401390	1443	SBP	480	52.457	6.87	10	-
		ChSPL12		Chh181180	contig61	238445-244925	3117	SBP	1038	115.268	8.31	13	+
		ChSPL13A		Chh270350	contig266	4540990-4542090	747	SBP	248	27.004	9.33	3	-
		ChSPL13B		Chh054560	contig279	667431-670899	1140	SBP	379	41.952	6.56	6	-
		ChSPL14		Chh010830	contig372	6071592-6077578	3339	SBP	1112	122.858	8.49	13	+
	Citrus maxima 'Majiayou'	CmjSPL1		CMJ137680	utg44	1623093-1630644	3093	SBP	1030	114.411	5.99	12	+
		CmjSPL3		CMJ212520	utg109	9172383-9174091	588	SBP	195	22.04	8.65	4	+
		CmjSPL4		CMJ157000	utg402	4212910-4215833	573	SBP	190	21.199	8.98	5	-
		CmjSPL5		CMJ236300	utg106	317034-321530	393	SBP	130	14.726	8.78	4	+
		CmjSPL6A		CMJ009100	utg380	4987514-4993930	1521	SBP	506	56.65	8.53	8	-
		CmjSPL6B		CMJ143110	utg95	1280792-1284676	1674	SBP	557	61.23	8.5	7	+
		CmjSPL7		CMJ246280	utg146	2748076-2755165	2391	SBP	796	88.321	6.83	12	-
		CmjSPL8		CMJ219320	utg583	792013-794864	990	SBP	329	36.986	8.96	6	+
		CmjSPL9		CMJ035520	utg880	2511942-2517726	1167	SBP	388	40.876	9.15	5	-
		CmjSPL10		CMJ219330	utg583	801384-804615	1050	SBP	349	38.569	5.89	2	-
		CmjSPL11		CMJ008320	utg380	4400734-4407889	1443	SBP	480	52.42	6.65	9	-
		CmjSPL12		CMJ071420	utg759	316127-322838	3117	SBP	1038	115.318	8.38	13	+
		CmjSPL13A		CMJ008440	utg380	4533501-4534601	747	SBP	248	26.99	9.33	3	-
		CmjSPL13B		CMJ081610	utg1447	529455-533316	1140	SBP	379	41.994	6.56	6	-
		CmjSPL14		CMJ178860	utg141	216329-222370	3309	SBP	1102	121.652	8.21	13	-
	Citrus maxima 'Zipi'	CzpSPL1		ZPY5g_040580	chr5	46481846-46487326	2967	SBP	988	109.604	6.06	10	-
		CzpSPL3		ZPY2g_041290	chr2	50736446-50737894	588	SBP	195	22.04	8.65	4	+
		CzpSPL5		ZPY4g_017140	chr4	22865191-22869488	393	SBP	130	14.726	8.78	4	+
		CzpSPL6B		ZPY5g_014040	chr5	892101-88924720	1665	SBP	554	60.907	8.48	6	-
		CzpSPL7		ZPY9g_004350	chr9	3687871-3694914	2403	SBP	800	88.801	7.46	12	+
		CzpSPL8		ZPY5g_045950	chr5	49701784-49704039	984	SBP	327	36.712	8.96	6	-
		CzpSPL9		ZPY6g_008870	chr6	11033273-11039098	1173	SBP	390	41.02	9.15	6	-
		CzpSPL10		ZPY5g_045940	chr5	49691532-49695067	1170	SBP	389	43.33	6.6	5	+
		CzpSPL12		ZPY9g_000420	chr9	1626430-1632966	3117	SBP	1038	115.294	8.38	13	+
		CzpSPL13B		ZPYcontig62_000640	contig62	1084850-1088453	1140	SBP	379	41.994	6.56	6	+
		CzpSPL14		ZPY3g_025640	chr3	30837215-30843329	3228	SBP	1075	118.715	8.3	13	+
	Citrus medica	CmSPL1	CmSPL1	Cme075520	contig77	4045141-4051765	2967	SBP	988	109.566	6.12	12	+
		CmSPL3	CmSPL3	Cme267260	contig163	2135098-2136421	432	SBP	143	15.995	7.65	4	-
		CmSPL4	CmSPL4	Cme124120	contig228	12649545-12654384	573	SBP	190	21.111	9.08	5	+
		CmSPL5	CmSPL5	Cme174070	contig39	47184750-4723088	393	SBP	130	14.726	8.78	4	-
		CmSPL6A	CmSPL6A	Cme258820	contig238	5105817-5111408	1227	SBP	408	45.438	8.59	8	-
		CmSPL6B	CmSPL6B	Cme165870	contig92	7692424-7696189	1665	SBP	554	60.705	8.66	6	-
		CmSPL7	CmSPL7	Cme212170	contig41	13552824-13560161	2403	SBP	800	88.913	7.22	12	-
		CmSPL8	CmSPL8	Cme070800	contig77	895275-897925	1005	SBP	334	37.85	8.96	6	+
		CmSPL9	CmSPL9	Cme224440	contig126	5047665-5052753	1155	SBP	384	40.719	9.23	5	+
		CmSPL10	CmSPL10	Cme070810	contig77	904907-908841	1131	SBP	376	41.723	6.6	5	-
		CmSPL11	CmSPL11	Cme258050	contig238	4499000-4510529	1443	SBP	480	52.586	7.15	8	-
		CmSPL12	CmSPL12	Cme215350	contig41	15772497-15778649	3117	SBP	1038	115.302	8.31	12	-
		CmSPL13B	CmSPL13B	Cme008610	contig298	7933010-7936762	1140	SBP	379	41.942	6.43	6	+
		CmSPL14	CmSPL14	Cme155290	contig40	23793761-23800155	3309	SBP	1102	121.609	8.35	13	+
	a Name referred to Citrus SPLs in this work
	b Gene accession number in database
	c Chromosomal positioning of the SPLs genes
	d Located site of the SPLs genes on chromosome
	e Length of coding DNA sequence
	f Domain predicted by Pfam
	g Length (number of amino acids), molecular weight (kilodaltons), and isoelectric point (pI) of the polypeptide
	h Exon number in SPLs genes
	I +: the gene is on the positive strand of the chromosome, -:the gene is on the negative strand of the chromosome

## Sheet: S2
Table S2. Prediction of miR156 and SPL target sequences
miRNA_Acc.	Target_Acc.	Expectation	UPE$	miRNA_start	miRNA_end	Target_start	Target_end	miRNA_aligned_fragment	alignment	Target_aligned_fragment	Inhibition	Target_Desc.	Multiplicity	gene	spl
csi-miR156c	Ponkan5g_019450.1	0.5	-1	1	21	1083	1103	AUGACAGAAGAGAGAGAGUAC	::.::::::::::::::::::	GUGCUCUCUCUCUUCUGUCAU	Cleavage		1	Ponkan5g_019450	CrSPL10
csi-miR156c	CMJ081610.3	0.5	-1	1	21	1797	1817	AUGACAGAAGAGAGAGAGUAC	::.::::::::::::::::::	GUGCUCUCUCUCUUCUGUCAU	Cleavage		1	CMJ081610	CmjSPL13B
csi-miR156c	Fh7g13880.1	0.5	-1	1	21	1250	1270	AUGACAGAAGAGAGAGAGUAC	::.::::::::::::::::::	GUGCUCUCUCUCUUCUGUCAU	Cleavage		1	Fh7g13880	FhSPL13B
csi-miR156c	Citropsis139240.2	0.5	-1	1	21	2110	2130	AUGACAGAAGAGAGAGAGUAC	::.::::::::::::::::::	GUGCUCUCUCUCUUCUGUCAU	Cleavage		1	Citropsis139240	CgSPL13B
csi-miR156c	HP216540.1	0.5	-1	1	21	1107	1127	AUGACAGAAGAGAGAGAGUAC	::.::::::::::::::::::	GUGCUCUCUCUCUUCUGUCAU	Cleavage		1	HP216540	ClSPL13A
csi-miR156c	Cs2g_pb020870.2	0.5	-1	1	21	1271	1291	AUGACAGAAGAGAGAGAGUAC	::.::::::::::::::::::	GUGCUCUCUCUCUUCUGUCAU	Cleavage		1	Cs2g_pb020870	CsSPL10
csi-miR156c	Cms232420.1	0.5	-1	1	21	653	673	AUGACAGAAGAGAGAGAGUAC	::.::::::::::::::::::	GUGCUCUCUCUCUUCUGUCAU	Cleavage		1	Cms232420	CmsSPL13A
csi-miR156c	HP224720.2	0.5	-1	1	21	1223	1243	AUGACAGAAGAGAGAGAGUAC	::.::::::::::::::::::	GUGCUCUCUCUCUUCUGUCAU	Cleavage		1	HP224720	ClSPL13B
csi-miR156c	Abu7g_019220.1	0.5	-1	1	21	1408	1428	AUGACAGAAGAGAGAGAGUAC	::.::::::::::::::::::	GUGCUCUCUCUCUUCUGUCAU	Cleavage		1	Abu7g_019220	AbSPL13A
csi-miR156c	Pt4g004770.1	0.5	-1	1	21	1188	1208	AUGACAGAAGAGAGAGAGUAC	::.::::::::::::::::::	GUGCUCUCUCUCUUCUGUCAU	Cleavage		1	Pt4g004770	PtSPL13A
csi-miR156c	Chh270350.1	0.5	-1	1	21	494	514	AUGACAGAAGAGAGAGAGUAC	::.::::::::::::::::::	GUGCUCUCUCUCUUCUGUCAU	Cleavage		1	Chh270350	ChSPL13A
csi-miR156c	CMJ008440.1	0.5	-1	1	21	494	514	AUGACAGAAGAGAGAGAGUAC	::.::::::::::::::::::	GUGCUCUCUCUCUUCUGUCAU	Cleavage		1	CMJ008440	CmjSPL13A
csi-miR156c	Fh7g25510.1	0.5	-1	1	21	1427	1447	AUGACAGAAGAGAGAGAGUAC	::.::::::::::::::::::	GUGCUCUCUCUCUUCUGUCAU	Cleavage		1	Fh7g25510	FhSPL13A
csi-miR156c	Cic253170.1	0.5	-1	1	21	1436	1456	AUGACAGAAGAGAGAGAGUAC	::.::::::::::::::::::	GUGCUCUCUCUCUUCUGUCAU	Cleavage		1	Cic253170	CicSPL13A
csi-miR156c	Chh168970.1	0.5	-1	1	21	761	781	AUGACAGAAGAGAGAGAGUAC	::.::::::::::::::::::	GUGCUCUCUCUCUUCUGUCAU	Cleavage		1	Chh168970	ChSPL10
csi-miR156c	Aeg067460.1	0.5	-1	1	21	545	565	AUGACAGAAGAGAGAGAGUAC	::.::::::::::::::::::	GUGCUCUCUCUCUUCUGUCAU	Cleavage		1	Aeg067460	AmSPL13A
csi-miR156c	Citropsis242780.1	0.5	-1	1	21	761	781	AUGACAGAAGAGAGAGAGUAC	::.::::::::::::::::::	GUGCUCUCUCUCUUCUGUCAU	Cleavage		1	Citropsis242780	CgSPL10
csi-miR156c	Chh054560.2	0.5	-1	1	21	1503	1523	AUGACAGAAGAGAGAGAGUAC	::.::::::::::::::::::	GUGCUCUCUCUCUUCUGUCAU	Cleavage		1	Chh054560	ChSPL13B
csi-miR156c	Cs7g_pb007230.3	0.5	-1	1	21	1711	1731	AUGACAGAAGAGAGAGAGUAC	::.::::::::::::::::::	GUGCUCUCUCUCUUCUGUCAU	Cleavage		1	Cs7g_pb007230	CsSPL13A
csi-miR156c	Citropsis131390.1	0.5	-1	1	21	1215	1235	AUGACAGAAGAGAGAGAGUAC	::.::::::::::::::::::	GUGCUCUCUCUCUUCUGUCAU	Cleavage		1	Citropsis131390	CgSPL13A
csi-miR156c	CMJ219330.1	0.5	-1	1	21	641	661	AUGACAGAAGAGAGAGAGUAC	::.::::::::::::::::::	GUGCUCUCUCUCUUCUGUCAU	Cleavage		1	CMJ219330	CmjSPL10
csi-miR156c	ZPY5g_045940.1	0.5	-1	1	21	846	866	AUGACAGAAGAGAGAGAGUAC	::.::::::::::::::::::	GUGCUCUCUCUCUUCUGUCAU	Cleavage		1	ZPY5g_045940	CzpSPL10
csi-miR156c	Aeg151430.1	0.5	-1	1	21	770	790	AUGACAGAAGAGAGAGAGUAC	::.::::::::::::::::::	GUGCUCUCUCUCUUCUGUCAU	Cleavage		1	Aeg151430	AmSPL10
csi-miR156c	Cic179140.3	0.5	-1	1	21	1654	1674	AUGACAGAAGAGAGAGAGUAC	::.::::::::::::::::::	GUGCUCUCUCUCUUCUGUCAU	Cleavage		1	Cic179140	CicSPL13B
csi-miR156c	Aeg074950.2	0.5	-1	1	21	2056	2076	AUGACAGAAGAGAGAGAGUAC	::.::::::::::::::::::	GUGCUCUCUCUCUUCUGUCAU	Cleavage		1	Aeg074950	AmSPL13B
csi-miR156c	Ponkan7g_011350.2	0.5	-1	1	21	1674	1694	AUGACAGAAGAGAGAGAGUAC	::.::::::::::::::::::	GUGCUCUCUCUCUUCUGUCAU	Cleavage		1	Ponkan7g_011350	CrSPL13B
csi-miR156c	Ponkan7g_020180.3	0.5	-1	1	21	1420	1440	AUGACAGAAGAGAGAGAGUAC	::.::::::::::::::::::	GUGCUCUCUCUCUUCUGUCAU	Cleavage		1	Ponkan7g_020180	CrSPL13A
csi-miR156c	Abu5g_001180.1	0.5	-1	1	21	784	804	AUGACAGAAGAGAGAGAGUAC	::.::::::::::::::::::	GUGCUCUCUCUCUUCUGUCAU	Cleavage		1	Abu5g_001180	AbSPL10
csi-miR156c	JLX157180.1	0.5	-1	1	21	1127	1147	AUGACAGAAGAGAGAGAGUAC	::.::::::::::::::::::	GUGCUCUCUCUCUUCUGUCAU	Cleavage		1	JLX157180	MpSPL10
csi-miR156c	Pt3g040320.1	0.5	-1	1	21	1010	1030	AUGACAGAAGAGAGAGAGUAC	::.::::::::::::::::::	GUGCUCUCUCUCUUCUGUCAU	Cleavage		1	Pt3g040320	PtSPL10
csi-miR156c	Abu7g_010830.2	0.5	-1	1	21	1711	1731	AUGACAGAAGAGAGAGAGUAC	::.::::::::::::::::::	GUGCUCUCUCUCUUCUGUCAU	Cleavage		1	Abu7g_010830	AbSPL13B
csi-miR156c	Cme070810.2	0.5	-1	1	21	1172	1192	AUGACAGAAGAGAGAGAGUAC	::.::::::::::::::::::	GUGCUCUCUCUCUUCUGUCAU	Cleavage		1	Cme070810	CmSPL10
csi-miR156c	CsUn_pb021030.2	0.5	-1	1	21	1816	1836	AUGACAGAAGAGAGAGAGUAC	::.::::::::::::::::::	GUGCUCUCUCUCUUCUGUCAU	Cleavage		1	CsUn_pb021030	CsSPL13B
csi-miR156c	Cms050700.1	0.5	-1	1	21	1292	1312	AUGACAGAAGAGAGAGAGUAC	::.::::::::::::::::::	GUGCUCUCUCUCUUCUGUCAU	Cleavage		1	Cms050700	CmsSPL13B
csi-miR156c	Fh5g48990.1	0.5	-1	1	21	1150	1170	AUGACAGAAGAGAGAGAGUAC	::.::::::::::::::::::	GUGCUCUCUCUCUUCUGUCAU	Cleavage		1	Fh5g48990	FhSPL10
csi-miR156c	ZPYcontig62_000640.1	0.5	-1	1	21	1299	1319	AUGACAGAAGAGAGAGAGUAC	::.::::::::::::::::::	GUGCUCUCUCUCUUCUGUCAU	Cleavage		1	ZPYcontig62_000640	CzpSPL13B
csi-miR156c	HP239210.2	0.5	-1	1	21	1045	1065	AUGACAGAAGAGAGAGAGUAC	::.::::::::::::::::::	GUGCUCUCUCUCUUCUGUCAU	Cleavage		1	HP239210	ClSPL10
csi-miR156c	Pt4g014990.2	0.5	-1	1	21	1618	1638	AUGACAGAAGAGAGAGAGUAC	::.::::::::::::::::::	GUGCUCUCUCUCUUCUGUCAU	Cleavage		1	Pt4g014990	PtSPL13B
csi-miR156c	Cme008610.1	0.5	-1	1	21	1585	1605	AUGACAGAAGAGAGAGAGUAC	::.::::::::::::::::::	GUGCUCUCUCUCUUCUGUCAU	Cleavage		1	Cme008610	CmSPL13B
csi-miR156c	JLX196720.1	0.5	-1	1	21	2069	2089	AUGACAGAAGAGAGAGAGUAC	::.::::::::::::::::::	GUGCUCUCUCUCUUCUGUCAU	Cleavage		1	JLX196720	MpSPL13A
csi-miR156c	Cms207470.1	0.5	-1	1	21	761	781	AUGACAGAAGAGAGAGAGUAC	::.::::::::::::::::::	GUGCUCUCUCUCUUCUGUCAU	Cleavage		1	Cms207470	CmsSPL10
csi-miR156c	JLX068940.1	0.5	-1	1	21	1374	1394	AUGACAGAAGAGAGAGAGUAC	::.::::::::::::::::::	GUGCUCUCUCUCUUCUGUCAU	Cleavage		1	JLX068940	MpSPL13B
csi-miR156c	Cic234490.2	0.5	-1	1	21	1030	1050	AUGACAGAAGAGAGAGAGUAC	::.::::::::::::::::::	GUGCUCUCUCUCUUCUGUCAU	Cleavage		1	Cic234490	CicSPL10
csi-miR156c	Cs2g_pb019530.2	0.5	-1	1	21	1150	1170	AUGACAGAAGAGAGAGAGUAC	:.::::::::::::::::::	AUGCUCUCUCUCUUCUGUCAU	Cleavage		1	Cs2g_pb019530	CsSPL4
csi-miR156c	Ponkan2g_047320.3	0.5	-1	1	21	1683	1703	AUGACAGAAGAGAGAGAGUAC	:.::::::::::::::::::	AUGCUCUCUCUCUUCUGUCAU	Cleavage		1	Ponkan2g_047320	CrSPL4
csi-miR156a_b	HP216350.4	1	-1	1	21	1968	1988	UGACAGAAGAGAGUGAGCACA	::::::: :::::::::::::	UGUGCUCUCUCUCUUCUGUCA	Cleavage		1	HP216350	ClSPL11
csi-miR156a_b	Pt4g014990.2	1	-1	1	21	1617	1637	UGACAGAAGAGAGUGAGCACA	::::::: :::::::::::::	UGUGCUCUCUCUCUUCUGUCA	Cleavage		1	Pt4g014990	PtSPL13B
csi-miR156a_b	Citropsis105340.1	1	-1	1	21	1425	1445	UGACAGAAGAGAGUGAGCACA	::::::: :::::::::::::	UGUGCUCUCUCUCUUCUGUCA	Cleavage		1	Citropsis105340	CgSPL9
csi-miR156a_b	Fh6g17020.1	1	-1	1	21	817	837	UGACAGAAGAGAGUGAGCACA	::::::: :::::::::::::	UGUGCUCUCUCUCUUCUGUCA	Cleavage		1	Fh6g17020	FhSPL9
csi-miR156a_b	Chh022650.1	1	-1	1	21	817	837	UGACAGAAGAGAGUGAGCACA	::::::: :::::::::::::	UGUGCUCUCUCUCUUCUGUCA	Cleavage		1	Chh022650	ChSPL9
csi-miR156a_b	Fh7g13880.1	1	-1	1	21	1249	1269	UGACAGAAGAGAGUGAGCACA	::::::: :::::::::::::	UGUGCUCUCUCUCUUCUGUCA	Cleavage		1	Fh7g13880	FhSPL13B
csi-miR156a_b	Abu6g_010610.1	1	-1	1	21	1171	1191	UGACAGAAGAGAGUGAGCACA	::::::: :::::::::::::	UGUGCUCUCUCUCUUCUGUCA	Cleavage		1	Abu6g_010610	AbSPL9
csi-miR156a_b	Cme224440.1	1	-1	1	21	1128	1148	UGACAGAAGAGAGUGAGCACA	::::::: :::::::::::::	UGUGCUCUCUCUCUUCUGUCA	Cleavage		1	Cme224440	CmSPL9
csi-miR156a_b	Abu7g_010830.2	1	-1	1	21	1710	1730	UGACAGAAGAGAGUGAGCACA	::::::: :::::::::::::	UGUGCUCUCUCUCUUCUGUCA	Cleavage		1	Abu7g_010830	AbSPL13B
csi-miR156a_b	JLX191850.7	1	-1	1	21	2285	2305	UGACAGAAGAGAGUGAGCACA	::::::: :::::::::::::	UGUGCUCUCUCUCUUCUGUCA	Cleavage		1	JLX191850	MpSPL11
csi-miR156a_b	CMJ035520.2	1	-1	1	21	1342	1362	UGACAGAAGAGAGUGAGCACA	::::::: :::::::::::::	UGUGCUCUCUCUCUUCUGUCA	Cleavage		1	CMJ035520	CmjSPL9
csi-miR156a_b	Cic134150.1	1	-1	1	21	1127	1147	UGACAGAAGAGAGUGAGCACA	::::::: :::::::::::::	UGUGCUCUCUCUCUUCUGUCA	Cleavage		1	Cic134150	CicSPL9
csi-miR156a_b	Pt6g009880.1	1	-1	1	21	1359	1379	UGACAGAAGAGAGUGAGCACA	::::::: :::::::::::::	UGUGCUCUCUCUCUUCUGUCA	Cleavage		1	Pt6g009880	PtSPL9
csi-miR156a_b	Aeg074950.2	1	-1	1	21	2055	2075	UGACAGAAGAGAGUGAGCACA	::::::: :::::::::::::	UGUGCUCUCUCUCUUCUGUCA	Cleavage		1	Aeg074950	AmSPL13B
csi-miR156a_b	Aeg022960.1	1	-1	1	21	814	834	UGACAGAAGAGAGUGAGCACA	::::::: :::::::::::::	UGUGCUCUCUCUCUUCUGUCA	Cleavage		1	Aeg022960	AmSPL9
csi-miR156a_b	Chh054560.2	1	-1	1	21	1502	1522	UGACAGAAGAGAGUGAGCACA	::::::: :::::::::::::	UGUGCUCUCUCUCUUCUGUCA	Cleavage		1	Chh054560	ChSPL13B
csi-miR156a_b	CMJ081610.3	1	-1	1	21	1796	1816	UGACAGAAGAGAGUGAGCACA	::::::: :::::::::::::	UGUGCUCUCUCUCUUCUGUCA	Cleavage		1	CMJ081610	CmjSPL13B
csi-miR156a_b	Cms050700.1	1	-1	1	21	1291	1311	UGACAGAAGAGAGUGAGCACA	::::::: :::::::::::::	UGUGCUCUCUCUCUUCUGUCA	Cleavage		1	Cms050700	CmsSPL13B
csi-miR156a_b	Cs6g_pb014650.1	1	-1	1	21	1359	1379	UGACAGAAGAGAGUGAGCACA	::::::: :::::::::::::	UGUGCUCUCUCUCUUCUGUCA	Cleavage		1	Cs6g_pb014650	CsSPL9
csi-miR156a_b	Citropsis139240.2	1	-1	1	21	2109	2129	UGACAGAAGAGAGUGAGCACA	::::::: :::::::::::::	UGUGCUCUCUCUCUUCUGUCA	Cleavage		1	Citropsis139240	CgSPL13B
csi-miR156a_b	JLX146950.1	1	-1	1	21	1117	1137	UGACAGAAGAGAGUGAGCACA	::::::: :::::::::::::	UGUGCUCUCUCUCUUCUGUCA	Cleavage		1	JLX146950	MpSPL9
csi-miR156a_b	HP224720.2	1	-1	1	21	1222	1242	UGACAGAAGAGAGUGAGCACA	::::::: :::::::::::::	UGUGCUCUCUCUCUUCUGUCA	Cleavage		1	HP224720	ClSPL13B
csi-miR156a_b	ZPY6g_008870.2	1	-1	1	21	1379	1399	UGACAGAAGAGAGUGAGCACA	::::::: :::::::::::::	UGUGCUCUCUCUCUUCUGUCA	Cleavage		1	ZPY6g_008870	CzpSPL9
csi-miR156a_b	Ponkan6g_011310.1	1	-1	1	21	999	1019	UGACAGAAGAGAGUGAGCACA	::::::: :::::::::::::	UGUGCUCUCUCUCUUCUGUCA	Cleavage		1	Ponkan6g_011310	CrSPL9
csi-miR156a_b	Ponkan7g_011350.2	1	-1	1	21	1673	1693	UGACAGAAGAGAGUGAGCACA	::::::: :::::::::::::	UGUGCUCUCUCUCUUCUGUCA	Cleavage		1	Ponkan7g_011350	CrSPL13B
csi-miR156a_b	HP163810.1	1	-1	1	21	1356	1376	UGACAGAAGAGAGUGAGCACA	::::::: :::::::::::::	UGUGCUCUCUCUCUUCUGUCA	Cleavage		1	HP163810	ClSPL9
csi-miR156a_b	Cms102370.1	1	-1	1	21	835	855	UGACAGAAGAGAGUGAGCACA	::::::: :::::::::::::	UGUGCUCUCUCUCUUCUGUCA	Cleavage		1	Cms102370	CmsSPL9
csi-miR156a_b	Cme008610.1	1	-1	1	21	1584	1604	UGACAGAAGAGAGUGAGCACA	::::::: :::::::::::::	UGUGCUCUCUCUCUUCUGUCA	Cleavage		1	Cme008610	CmSPL13B
csi-miR156a_b	CsUn_pb021030.2	1	-1	1	21	1815	1835	UGACAGAAGAGAGUGAGCACA	::::::: :::::::::::::	UGUGCUCUCUCUCUUCUGUCA	Cleavage		1	CsUn_pb021030	CsSPL13B
csi-miR156a_b	JLX068940.1	1	-1	1	21	1373	1393	UGACAGAAGAGAGUGAGCACA	::::::: :::::::::::::	UGUGCUCUCUCUCUUCUGUCA	Cleavage		1	JLX068940	MpSPL13B
csi-miR156a_b	ZPYcontig62_000640.1	1	-1	1	21	1298	1318	UGACAGAAGAGAGUGAGCACA	::::::: :::::::::::::	UGUGCUCUCUCUCUUCUGUCA	Cleavage		1	ZPYcontig62_000640	CzpSPL13B
csi-miR156a_b	Cic179140.3	1	-1	1	21	1653	1673	UGACAGAAGAGAGUGAGCACA	::::::: :::::::::::::	UGUGCUCUCUCUCUUCUGUCA	Cleavage		1	Cic179140	CicSPL13B
csi-miR156a_b	Abu5g_001180.1	1	-1	1	21	783	803	UGACAGAAGAGAGUGAGCACA	:::::: :::::::::::::	CGUGCUCUCUCUCUUCUGUCA	Cleavage		1	Abu5g_001180	AbSPL10
csi-miR156a_b	Cic253170.1	1	-1	1	21	1435	1455	UGACAGAAGAGAGUGAGCACA	:::::: :::::::::::::	CGUGCUCUCUCUCUUCUGUCA	Cleavage		1	Cic253170	CicSPL13A
csi-miR156a_b	JLX157180.1	1	-1	1	21	1126	1146	UGACAGAAGAGAGUGAGCACA	:::::: :::::::::::::	CGUGCUCUCUCUCUUCUGUCA	Cleavage		1	JLX157180	MpSPL10
csi-miR156a_b	Pt3g040320.1	1	-1	1	21	1009	1029	UGACAGAAGAGAGUGAGCACA	:::::: :::::::::::::	CGUGCUCUCUCUCUUCUGUCA	Cleavage		1	Pt3g040320	PtSPL10
csi-miR156a_b	Aeg067460.1	1	-1	1	21	544	564	UGACAGAAGAGAGUGAGCACA	:::::: :::::::::::::	CGUGCUCUCUCUCUUCUGUCA	Cleavage		1	Aeg067460	AmSPL13A
csi-miR156a_b	Cic252450.4	1	-1	1	21	1308	1328	UGACAGAAGAGAGUGAGCACA	:::::: :::::::::::::	GGUGCUCUCUCUCUUCUGUCA	Cleavage		1	Cic252450	CicSPL6A
csi-miR156a_b	Citropsis131390.1	1	-1	1	21	1214	1234	UGACAGAAGAGAGUGAGCACA	:::::: :::::::::::::	CGUGCUCUCUCUCUUCUGUCA	Cleavage		1	Citropsis131390	CgSPL13A
csi-miR156a_b	CMJ212520.1	1	-1	1	21	1010	1030	UGACAGAAGAGAGUGAGCACA	:::::: :::::::::::::	CGUGCUCUCUCUCUUCUGUCA	Cleavage		1	CMJ212520	CmjSPL3
csi-miR156a_b	Cs2g_pb020870.2	1	-1	1	21	1270	1290	UGACAGAAGAGAGUGAGCACA	:::::: :::::::::::::	CGUGCUCUCUCUCUUCUGUCA	Cleavage		1	Cs2g_pb020870	CsSPL10
csi-miR156a_b	Ponkan7g_020340.5	1	-1	1	21	2411	2431	UGACAGAAGAGAGUGAGCACA	:::::: :::::::::::::	AGUGCUCUCUCUCUUCUGUCA	Cleavage		1	Ponkan7g_020340	CrSPL11
csi-miR156a_b	Fh5g48990.1	1	-1	1	21	1149	1169	UGACAGAAGAGAGUGAGCACA	:::::: :::::::::::::	CGUGCUCUCUCUCUUCUGUCA	Cleavage		1	Fh5g48990	FhSPL10
csi-miR156a_b	Cs7g_pb007070.12	1	-1	1	21	2099	2119	UGACAGAAGAGAGUGAGCACA	:::::: :::::::::::::	AGUGCUCUCUCUCUUCUGUCA	Cleavage		1	Cs7g_pb007070	CsSPL11
csi-miR156a_b	Abu7g_019220.1	1	-1	1	21	1407	1427	UGACAGAAGAGAGUGAGCACA	:::::: :::::::::::::	CGUGCUCUCUCUCUUCUGUCA	Cleavage		1	Abu7g_019220	AbSPL13A
csi-miR156a_b	Cic253320.6	1	-1	1	21	1593	1613	UGACAGAAGAGAGUGAGCACA	:::::: :::::::::::::	AGUGCUCUCUCUCUUCUGUCA	Cleavage		1	Cic253320	CicSPL11
csi-miR156a_b	Cic234490.2	1	-1	1	21	1029	1049	UGACAGAAGAGAGUGAGCACA	:::::: :::::::::::::	CGUGCUCUCUCUCUUCUGUCA	Cleavage		1	Cic234490	CicSPL10
csi-miR156a_b	HP239210.2	1	-1	1	21	1044	1064	UGACAGAAGAGAGUGAGCACA	:::::: :::::::::::::	CGUGCUCUCUCUCUUCUGUCA	Cleavage		1	HP239210	ClSPL10
csi-miR156a_b	Chh270350.1	1	-1	1	21	493	513	UGACAGAAGAGAGUGAGCACA	:::::: :::::::::::::	CGUGCUCUCUCUCUUCUGUCA	Cleavage		1	Chh270350	ChSPL13A
csi-miR156a_b	Fh7g25510.1	1	-1	1	21	1426	1446	UGACAGAAGAGAGUGAGCACA	:::::: :::::::::::::	CGUGCUCUCUCUCUUCUGUCA	Cleavage		1	Fh7g25510	FhSPL13A
csi-miR156a_b	Ponkan7g_020180.3	1	-1	1	21	1419	1439	UGACAGAAGAGAGUGAGCACA	:::::: :::::::::::::	CGUGCUCUCUCUCUUCUGUCA	Cleavage		1	Ponkan7g_020180	CrSPL13A
csi-miR156a_b	Fh2g32800.1	1	-1	1	21	728	748	UGACAGAAGAGAGUGAGCACA	:::::: :::::::::::::	CGUGCUCUCUCUCUUCUGUCA	Cleavage		1	Fh2g32800	FhSPL3
csi-miR156a_b	Cms261310.1	1	-1	1	21	678	698	UGACAGAAGAGAGUGAGCACA	:::::: :::::::::::::	CGUGCUCUCUCUCUUCUGUCA	Cleavage		1	Cms261310	CmsSPL3
csi-miR156a_b	CMJ008440.1	1	-1	1	21	493	513	UGACAGAAGAGAGUGAGCACA	:::::: :::::::::::::	CGUGCUCUCUCUCUUCUGUCA	Cleavage		1	CMJ008440	CmjSPL13A
csi-miR156a_b	Aeg067320.4	1	-1	1	21	1538	1558	UGACAGAAGAGAGUGAGCACA	:::::: :::::::::::::	CGUGCUCUCUCUCUUCUGUCA	Cleavage		1	Aeg067320	AmSPL11
csi-miR156a_b	HP217270.1	1	-1	1	21	1285	1305	UGACAGAAGAGAGUGAGCACA	:::::: :::::::::::::	GGUGCUCUCUCUCUUCUGUCA	Cleavage		1	HP217270	ClSPL6A
csi-miR156a_b	Pt4g004920.18	1	-1	1	21	2275	2295	UGACAGAAGAGAGUGAGCACA	:::::: :::::::::::::	AGUGCUCUCUCUCUUCUGUCA	Cleavage		1	Pt4g004920	PtSPL11
csi-miR156a_b	Chh270200.13	1	-1	1	21	1735	1755	UGACAGAAGAGAGUGAGCACA	:::::: :::::::::::::	AGUGCUCUCUCUCUUCUGUCA	Cleavage		1	Chh270200	ChSPL11
csi-miR156a_b	Cme070810.2	1	-1	1	21	1171	1191	UGACAGAAGAGAGUGAGCACA	:::::: :::::::::::::	CGUGCUCUCUCUCUUCUGUCA	Cleavage		1	Cme070810	CmSPL10
csi-miR156a_b	JLX192260.1	1	-1	1	21	1232	1252	UGACAGAAGAGAGUGAGCACA	:::::: :::::::::::::	GGUGCUCUCUCUCUUCUGUCA	Cleavage		1	JLX192260	MpSPL6A
csi-miR156a_b	Citropsis242780.1	1	-1	1	21	760	780	UGACAGAAGAGAGUGAGCACA	:::::: :::::::::::::	CGUGCUCUCUCUCUUCUGUCA	Cleavage		1	Citropsis242780	CgSPL10
csi-miR156a_b	Cs7g_pb008020.7	1	-1	1	21	4543	4563	UGACAGAAGAGAGUGAGCACA	:::::: :::::::::::::	GGUGCUCUCUCUCUUCUGUCA	Cleavage		1	Cs7g_pb008020	CsSPL6A
csi-miR156a_b	CMJ219330.1	1	-1	1	21	640	660	UGACAGAAGAGAGUGAGCACA	:::::: :::::::::::::	CGUGCUCUCUCUCUUCUGUCA	Cleavage		1	CMJ219330	CmjSPL10
csi-miR156a_b	Aeg068140.1	1	-1	1	21	1093	1113	UGACAGAAGAGAGUGAGCACA	:::::: :::::::::::::	GGUGCUCUCUCUCUUCUGUCA	Cleavage		1	Aeg068140	AmSPL6A
csi-miR156a_b	CMJ009100.3	1	-1	1	21	1406	1426	UGACAGAAGAGAGUGAGCACA	:::::: :::::::::::::	GGUGCUCUCUCUCUUCUGUCA	Cleavage		1	CMJ009100	CmjSPL6A
csi-miR156a_b	Cic156220.1	1	-1	1	21	807	827	UGACAGAAGAGAGUGAGCACA	:::::: :::::::::::::	CGUGCUCUCUCUCUUCUGUCA	Cleavage		1	Cic156220	CicSPL3
csi-miR156a_b	Cme258820.5	1	-1	1	21	1550	1570	UGACAGAAGAGAGUGAGCACA	:::::: :::::::::::::	GGUGCUCUCUCUCUUCUGUCA	Cleavage		2	Cme258820	CmSPL6A
csi-miR156a_b	JLX196720.1	1	-1	1	21	2068	2088	UGACAGAAGAGAGUGAGCACA	:::::: :::::::::::::	CGUGCUCUCUCUCUUCUGUCA	Cleavage		1	JLX196720	MpSPL13A
csi-miR156a_b	Cms232280.17	1	-1	1	21	2267	2287	UGACAGAAGAGAGUGAGCACA	:::::: :::::::::::::	AGUGCUCUCUCUCUUCUGUCA	Cleavage		1	Cms232280	CmsSPL11
csi-miR156a_b	Cms207470.1	1	-1	1	21	760	780	UGACAGAAGAGAGUGAGCACA	:::::: :::::::::::::	CGUGCUCUCUCUCUUCUGUCA	Cleavage		1	Cms207470	CmsSPL10
csi-miR156a_b	HP216540.1	1	-1	1	21	1106	1126	UGACAGAAGAGAGUGAGCACA	:::::: :::::::::::::	CGUGCUCUCUCUCUUCUGUCA	Cleavage		1	HP216540	ClSPL13A
csi-miR156a_b	CMJ008320.13	1	-1	1	21	2091	2111	UGACAGAAGAGAGUGAGCACA	:::::: :::::::::::::	AGUGCUCUCUCUCUUCUGUCA	Cleavage		1	CMJ008320	CmjSPL11
csi-miR156a_b	Chh271080.3	1	-1	1	21	1296	1316	UGACAGAAGAGAGUGAGCACA	:::::: :::::::::::::	GGUGCUCUCUCUCUUCUGUCA	Cleavage		1	Chh271080	ChSPL6A
csi-miR156a_b	Fh7g25680.1	1	-1	1	21	1156	1176	UGACAGAAGAGAGUGAGCACA	:::::: :::::::::::::	AGUGCUCUCUCUCUUCUGUCA	Cleavage		1	Fh7g25680	FhSPL11
csi-miR156a_b	ZPY5g_045940.1	1	-1	1	21	845	865	UGACAGAAGAGAGUGAGCACA	:::::: :::::::::::::	CGUGCUCUCUCUCUUCUGUCA	Cleavage		1	ZPY5g_045940	CzpSPL10
csi-miR156a_b	Pt4g007580.8	1	-1	1	21	1623	1643	UGACAGAAGAGAGUGAGCACA	:::::: :::::::::::::	GGUGCUCUCUCUCUUCUGUCA	Cleavage		1	Pt4g007580	PtSPL6A
csi-miR156a_b	Aeg151430.1	1	-1	1	21	769	789	UGACAGAAGAGAGUGAGCACA	:::::: :::::::::::::	CGUGCUCUCUCUCUUCUGUCA	Cleavage		1	Aeg151430	AmSPL10
csi-miR156a_b	Cms233150.3	1	-1	1	21	1294	1314	UGACAGAAGAGAGUGAGCACA	:::::: :::::::::::::	GGUGCUCUCUCUCUUCUGUCA	Cleavage		1	Cms233150	CmsSPL6A
csi-miR156a_b	Fh7g24790.1	1	-1	1	21	1336	1356	UGACAGAAGAGAGUGAGCACA	:::::: :::::::::::::	GGUGCUCUCUCUCUUCUGUCA	Cleavage		1	Fh7g24790	FhSPL6A
csi-miR156a_b	Abu7g_018520.2	1	-1	1	21	1308	1328	UGACAGAAGAGAGUGAGCACA	:::::: :::::::::::::	GGUGCUCUCUCUCUUCUGUCA	Cleavage		1	Abu7g_018520	AbSPL6A
csi-miR156a_b	Pt4g004770.1	1	-1	1	21	1187	1207	UGACAGAAGAGAGUGAGCACA	:::::: :::::::::::::	CGUGCUCUCUCUCUUCUGUCA	Cleavage		1	Pt4g004770	PtSPL13A
csi-miR156a_b	Ponkan7g_019400.4	1	-1	1	21	1314	1334	UGACAGAAGAGAGUGAGCACA	:::::: :::::::::::::	GGUGCUCUCUCUCUUCUGUCA	Cleavage		1	Ponkan7g_019400	CrSPL6A
csi-miR156a_b	Citropsis131220.3	1	-1	1	21	1934	1954	UGACAGAAGAGAGUGAGCACA	:::::: :::::::::::::	CGUGCUCUCUCUCUUCUGUCA	Cleavage		1	Citropsis131220	CgSPL11
csi-miR156a_b	Citropsis132060.4	1	-1	1	21	1548	1568	UGACAGAAGAGAGUGAGCACA	:::::: :::::::::::::	GGUGCUCUCUCUCUUCUGUCA	Cleavage		1	Citropsis132060	CgSPL6A
csi-miR156a_b	Ponkan5g_019450.1	1	-1	1	21	1082	1102	UGACAGAAGAGAGUGAGCACA	:::::: :::::::::::::	CGUGCUCUCUCUCUUCUGUCA	Cleavage		1	Ponkan5g_019450	CrSPL10
csi-miR156a_b	Aeg262390.1	1	-1	1	21	747	767	UGACAGAAGAGAGUGAGCACA	:::::: :::::::::::::	CGUGCUCUCUCUCUUCUGUCA	Cleavage		1	Aeg262390	AmSPL3
csi-miR156a_b	Chh168970.1	1	-1	1	21	760	780	UGACAGAAGAGAGUGAGCACA	:::::: :::::::::::::	CGUGCUCUCUCUCUUCUGUCA	Cleavage		1	Chh168970	ChSPL10
csi-miR156a_b	Cs7g_pb007230.3	1	-1	1	21	1710	1730	UGACAGAAGAGAGUGAGCACA	:::::: :::::::::::::	CGUGCUCUCUCUCUUCUGUCA	Cleavage		1	Cs7g_pb007230	CsSPL13A
csi-miR156a_b	Abu7g_019350.6	1	-1	1	21	1563	1583	UGACAGAAGAGAGUGAGCACA	:::::: :::::::::::::	CGUGCUCUCUCUCUUCUGUCA	Cleavage		1	Abu7g_019350	AbSPL11
csi-miR156a_b	Cme267260.1	1	-1	1	21	739	759	UGACAGAAGAGAGUGAGCACA	:::::: :::::::::::::	CGUGCUCUCUCUCUUCUGUCA	Cleavage		1	Cme267260	CmSPL3
csi-miR156a_b	Chh220080.1	1	-1	1	21	616	636	UGACAGAAGAGAGUGAGCACA	:::::: :::::::::::::	CGUGCUCUCUCUCUUCUGUCA	Cleavage		1	Chh220080	ChSPL3
csi-miR156a_b	Ponkan2g_019840.1	1	-1	1	21	874	894	UGACAGAAGAGAGUGAGCACA	:::::: :::::::::::::	CGUGCUCUCUCUCUUCUGUCA	Cleavage		1	Ponkan2g_019840	CrSPL3
csi-miR156a_b	ZPY2g_041290.1	1	-1	1	21	757	777	UGACAGAAGAGAGUGAGCACA	:::::: :::::::::::::	CGUGCUCUCUCUCUUCUGUCA	Cleavage		1	ZPY2g_041290	CzpSPL3
csi-miR156a_b	Cms232420.1	1	-1	1	21	652	672	UGACAGAAGAGAGUGAGCACA	:::::: :::::::::::::	CGUGCUCUCUCUCUUCUGUCA	Cleavage		1	Cms232420	CmsSPL13A
csi-miR156a_b	Aeg096060.1	1	-1	1	21	527	547	UGACAGAAGAGAGUGAGCACA	::::: :::::::::::::	GAUGCUCCCUCUCUUCUGUCA	Cleavage		2	Aeg096060	AmSPL5
csi-miR156a_b	Ponkan4g_014720.1	1	-1	1	21	907	927	UGACAGAAGAGAGUGAGCACA	::::: :::::::::::::	GAUGCUCCCUCUCUUCUGUCA	Cleavage		2	Ponkan4g_014720	CrSPL5
csi-miR156a_b	ZPY4g_017140.1	1	-1	1	21	807	827	UGACAGAAGAGAGUGAGCACA	::::: :::::::::::::	GAUGCUCCCUCUCUUCUGUCA	Cleavage		2	ZPY4g_017140	CzpSPL5
csi-miR156a_b	Cme124120.1	1	-1	1	21	986	1006	UGACAGAAGAGAGUGAGCACA	::::: :::::::::::::	CAUGCUCUCUCUCUUCUGUCA	Cleavage		1	Cme124120	CmSPL4
csi-miR156a_b	HP079120.1	1	-1	1	21	1060	1080	UGACAGAAGAGAGUGAGCACA	::::: :::::::::::::	CAUGCUCUCUCUCUUCUGUCA	Cleavage		1	HP079120	ClSPL3
csi-miR156a_b	Pt2g011000.3	1	-1	1	21	1723	1743	UGACAGAAGAGAGUGAGCACA	::::: :::::::::::::	CAUGCUCUCUCUCUUCUGUCA	Cleavage		1	Pt2g011000	PtSPL4
csi-miR156a_b	CMJ157000.3	1	-1	1	21	1635	1655	UGACAGAAGAGAGUGAGCACA	::::: :::::::::::::	CAUGCUCUCUCUCUUCUGUCA	Cleavage		1	CMJ157000	CmjSPL4
csi-miR156a_b	HP049700.2	1	-1	1	21	917	937	UGACAGAAGAGAGUGAGCACA	::::: :::::::::::::	CAUGCUCUCUCUCUUCUGUCA	Cleavage		1	HP049700	ClSPL4
csi-miR156a_b	CsUn_pb002960.1	1	-1	1	21	1074	1094	UGACAGAAGAGAGUGAGCACA	::::: :::::::::::::	GAUGCUCCCUCUCUUCUGUCA	Cleavage		2	CsUn_pb002960	CsSPL5
csi-miR156a_b	Chh039140.2	1	-1	1	21	928	948	UGACAGAAGAGAGUGAGCACA	::::: :::::::::::::	CAUGCUCUCUCUCUUCUGUCA	Cleavage		1	Chh039140	ChSPL4
csi-miR156a_b	Pt1g011370.1	1	-1	1	21	623	643	UGACAGAAGAGAGUGAGCACA	::::: :::::::::::::	GAUGCUCCCUCUCUUCUGUCA	Cleavage		2	Pt1g011370	PtSPL5
csi-miR156a_b	HP053400.1	1	-1	1	21	1134	1154	UGACAGAAGAGAGUGAGCACA	::::: :::::::::::::	GAUGCUCCCUCUCUUCUGUCA	Cleavage		1	HP053400	ClSPL5
csi-miR156a_b	Citropsis234410.1	1	-1	1	21	847	867	UGACAGAAGAGAGUGAGCACA	::::: :::::::::::::	CAUGCUCUCUCUCUUCUGUCA	Cleavage		1	Citropsis234410	CgSPL4
csi-miR156a_b	Cic264470.2	1	-1	1	21	875	895	UGACAGAAGAGAGUGAGCACA	::::: :::::::::::::	CAUGCUCUCUCUCUUCUGUCA	Cleavage		1	Cic264470	CicSPL4
csi-miR156a_b	Cme174070.1	1	-1	1	21	1000	1020	UGACAGAAGAGAGUGAGCACA	::::: :::::::::::::	GAUGCUCCCUCUCUUCUGUCA	Cleavage		2	Cme174070	CmSPL5
csi-miR156a_b	Cms125160.1	1	-1	1	21	2811	2831	UGACAGAAGAGAGUGAGCACA	::::: :::::::::::::	CAUGCUCUCUCUCUUCUGUCA	Cleavage		1	Cms125160	CmsSPL4
csi-miR156a_b	Abu4g_002060.1	1	-1	1	21	826	846	UGACAGAAGAGAGUGAGCACA	::::: :::::::::::::	GAUGCUCCCUCUCUUCUGUCA	Cleavage		2	Abu4g_002060	AbSPL5
csi-miR156a_b	Citropsis201040.1	1	-1	1	21	623	643	UGACAGAAGAGAGUGAGCACA	::::: :::::::::::::	CUUGCUCUCUCUCUUCUGUCA	Cleavage		1	Citropsis201040	CgSPL3
csi-miR156a_b	Citropsis257750.1	1	-1	1	21	900	920	UGACAGAAGAGAGUGAGCACA	::::: :::::::::::::	GAUGCUCCCUCUCUUCUGUCA	Cleavage		2	Citropsis257750	CgSPL5
csi-miR156a_b	JLX061180.1	1	-1	1	21	781	801	UGACAGAAGAGAGUGAGCACA	::::: :::::::::::::	CAUGCUCUCUCUCUUCUGUCA	Cleavage		1	JLX061180	MpSPL3
csi-miR156a_b	CMJ236300.1	1	-1	1	21	805	825	UGACAGAAGAGAGUGAGCACA	::::: :::::::::::::	GAUGCUCCCUCUCUUCUGUCA	Cleavage		2	CMJ236300	CmjSPL5
csi-miR156a_b	Cic271490.1	1	-1	1	21	957	977	UGACAGAAGAGAGUGAGCACA	::::: :::::::::::::	GAUGCUCCCUCUCUUCUGUCA	Cleavage		2	Cic271490	CicSPL5
csi-miR156a_b	Ponkan2g_047320.3	1	-1	1	21	1682	1702	UGACAGAAGAGAGUGAGCACA	::::: :::::::::::::	CAUGCUCUCUCUCUUCUGUCA	Cleavage		1	Ponkan2g_047320	CrSPL4
csi-miR156a_b	Abu2g_004340.1	1	-1	1	21	873	893	UGACAGAAGAGAGUGAGCACA	::::: :::::::::::::	CUUGCUCUCUCUCUUCUGUCA	Cleavage		1	Abu2g_004340	AbSPL3
csi-miR156a_b	Chh077080.1	1	-1	1	21	694	714	UGACAGAAGAGAGUGAGCACA	::::: :::::::::::::	GAUGCUCCCUCUCUUCUGUCA	Cleavage		2	Chh077080	ChSPL5
csi-miR156a_b	Aeg248960.4	1	-1	1	21	816	836	UGACAGAAGAGAGUGAGCACA	::::: :::::::::::::	CAUGCUCUCUCUCUUCUGUCA	Cleavage		1	Aeg248960	AmSPL4
csi-miR156a_b	Fh2g13820.1	1	-1	1	21	871	891	UGACAGAAGAGAGUGAGCACA	::::: :::::::::::::	CAUGCUCUCUCUCUUCUGUCA	Cleavage		1	Fh2g13820	FhSPL4
csi-miR156a_b	Cs2g_pb019530.2	1	-1	1	21	1149	1169	UGACAGAAGAGAGUGAGCACA	::::: :::::::::::::	CAUGCUCUCUCUCUUCUGUCA	Cleavage		1	Cs2g_pb019530	CsSPL4
csi-miR156a_b	Abu2g_019660.1	1	-1	1	21	863	883	UGACAGAAGAGAGUGAGCACA	::::: :::::::::::::	CAUGCUCUCUCUCUUCUGUCA	Cleavage		1	Abu2g_019660	AbSPL4
csi-miR156a_b	JLX227760.1	1	-1	1	21	988	1008	UGACAGAAGAGAGUGAGCACA	::::: :::::::::::::	GAUGCUCCCUCUCUUCUGUCA	Cleavage		2	JLX227760	MpSPL5
csi-miR156a_b	Aeg192380.1	1.5	-1	1	21	1105	1125	UGACAGAAGAGAGUGAGCACA	: ::::::: :::::::::::	UAUGCUCACCCUCUUCUGUCA	Cleavage		1	Aeg192380	AmSPL6B
csi-miR156a_b	Abu5g_033910.3	1.5	-1	1	21	1905	1925	UGACAGAAGAGAGUGAGCACA	: ::::::: :::::::::::	UAUGCUCACACUCUUCUGUCA	Cleavage		1	Abu5g_033910	AbSPL6B
csi-miR156a_b	ZPY5g_014040.1	1.5	-1	1	21	1606	1626	UGACAGAAGAGAGUGAGCACA	: ::::::: :::::::::::	UAUGCUCACCCUCUUCUGUCA	Cleavage		1	ZPY5g_014040	CzpSPL6B
csi-miR156a_b	Citropsis028310.2	1.5	-1	1	21	1617	1637	UGACAGAAGAGAGUGAGCACA	: ::::::: :::::::::::	UAUGCUCACCCUCUUCUGUCA	Cleavage		1	Citropsis028310	CgSPL6B
csi-miR156a_b	Cme165870.4	1.5	-1	1	21	1897	1917	UGACAGAAGAGAGUGAGCACA	: ::::::: :::::::::::	UAUGCUCACCCUCUUCUGUCA	Cleavage		1	Cme165870	CmSPL6B
csi-miR156a_b	Cms212010.1	1.5	-1	1	21	1613	1633	UGACAGAAGAGAGUGAGCACA	: ::::::: :::::::::::	UAUGCUCACCCUCUUCUGUCA	Cleavage		1	Cms212010	CmsSPL6B
csi-miR156a_b	Fh5g11990.1	1.5	-1	1	21	1542	1562	UGACAGAAGAGAGUGAGCACA	: ::::::: :::::::::::	UAUGCUCACCCUCUUCUGUCA	Cleavage		1	Fh5g11990	FhSPL6B
csi-miR156a_b	Pt3g011220.4	1.5	-1	1	21	1895	1915	UGACAGAAGAGAGUGAGCACA	: ::::::: :::::::::::	UAUGCUCACCCUCUUCUGUCA	Cleavage		1	Pt3g011220	PtSPL6B
csi-miR156a_b	CMJ143110.4	1.5	-1	1	21	1839	1859	UGACAGAAGAGAGUGAGCACA	: ::::::: :::::::::::	UAUGCUCACCCUCUUCUGUCA	Cleavage		1	CMJ143110	CmjSPL6B
csi-miR156a_b	Cs5g_pb004050.2	1.5	-1	1	21	1911	1931	UGACAGAAGAGAGUGAGCACA	: ::::::: :::::::::::	UAUGCUCACCCUCUUCUGUCA	Cleavage		1	Cs5g_pb004050	CsSPL6B
csi-miR156a_b	HP107040.4	1.5	-1	1	21	1891	1911	UGACAGAAGAGAGUGAGCACA	: ::::::: :::::::::::	UAUGCUCACCCUCUUCUGUCA	Cleavage		1	HP107040	ClSPL6B
csi-miR156a_b	Ponkan5g_032740.4	1.5	-1	1	21	1844	1864	UGACAGAAGAGAGUGAGCACA	: ::::::: :::::::::::	UAUGCUCACCCUCUUCUGUCA	Cleavage		1	Ponkan5g_032740	CrSPL6B
csi-miR156a_b	Chh069060.2	1.5	-1	1	21	1500	1520	UGACAGAAGAGAGUGAGCACA	: ::::::: :::::::::::	UAUGCUCACCCUCUUCUGUCA	Cleavage		1	Chh069060	ChSPL6B
csi-miR156c	Citropsis105340.1	1.5	-1	1	21	1426	1446	AUGACAGAAGAGAGAGAGUAC	::.:::::::::::::::::	GUGCUCUCUCUCUUCUGUCAA	Cleavage		2	Citropsis105340	CgSPL9
csi-miR156c	JLX192260.1	1.5	-1	1	21	1233	1253	AUGACAGAAGAGAGAGAGUAC	::.:::::::::::::::::	GUGCUCUCUCUCUUCUGUCAG	Cleavage		1	JLX192260	MpSPL6A
csi-miR156c	Chh022650.1	1.5	-1	1	21	818	838	AUGACAGAAGAGAGAGAGUAC	::.:::::::::::::::::	GUGCUCUCUCUCUUCUGUCAA	Cleavage		2	Chh022650	ChSPL9
csi-miR156c	Fh6g17020.1	1.5	-1	1	21	818	838	AUGACAGAAGAGAGAGAGUAC	::.:::::::::::::::::	GUGCUCUCUCUCUUCUGUCAA	Cleavage		2	Fh6g17020	FhSPL9
csi-miR156c	CMJ009100.3	1.5	-1	1	21	1407	1427	AUGACAGAAGAGAGAGAGUAC	::.:::::::::::::::::	GUGCUCUCUCUCUUCUGUCAG	Cleavage		1	CMJ009100	CmjSPL6A
csi-miR156c	JLX191850.7	1.5	-1	1	21	2286	2306	AUGACAGAAGAGAGAGAGUAC	::.:::::::::::::::::	GUGCUCUCUCUCUUCUGUCAA	Cleavage		1	JLX191850	MpSPL11
csi-miR156c	JLX146950.1	1.5	-1	1	21	1118	1138	AUGACAGAAGAGAGAGAGUAC	::.:::::::::::::::::	GUGCUCUCUCUCUUCUGUCAA	Cleavage		1	JLX146950	MpSPL9
csi-miR156c	HP216350.4	1.5	-1	1	21	1969	1989	AUGACAGAAGAGAGAGAGUAC	::.:::::::::::::::::	GUGCUCUCUCUCUUCUGUCAA	Cleavage		1	HP216350	ClSPL11
csi-miR156c	Aeg067320.4	1.5	-1	1	21	1539	1559	AUGACAGAAGAGAGAGAGUAC	::.:::::::::::::::::	GUGCUCUCUCUCUUCUGUCAA	Cleavage		1	Aeg067320	AmSPL11
csi-miR156c	HP217270.1	1.5	-1	1	21	1286	1306	AUGACAGAAGAGAGAGAGUAC	::.:::::::::::::::::	GUGCUCUCUCUCUUCUGUCAG	Cleavage		1	HP217270	ClSPL6A
csi-miR156c	Pt4g004920.18	1.5	-1	1	21	2276	2296	AUGACAGAAGAGAGAGAGUAC	::.:::::::::::::::::	GUGCUCUCUCUCUUCUGUCAA	Cleavage		1	Pt4g004920	PtSPL11
csi-miR156c	Cme224440.1	1.5	-1	1	21	1129	1149	AUGACAGAAGAGAGAGAGUAC	::.:::::::::::::::::	GUGCUCUCUCUCUUCUGUCAA	Cleavage		2	Cme224440	CmSPL9
csi-miR156c	Cs7g_pb008020.7	1.5	-1	1	21	4544	4564	AUGACAGAAGAGAGAGAGUAC	::.:::::::::::::::::	GUGCUCUCUCUCUUCUGUCAG	Cleavage		1	Cs7g_pb008020	CsSPL6A
csi-miR156c	Cme258820.5	1.5	-1	1	21	1551	1571	AUGACAGAAGAGAGAGAGUAC	::.:::::::::::::::::	GUGCUCUCUCUCUUCUGUCAG	Cleavage		1	Cme258820	CmSPL6A
csi-miR156c	Cic252450.4	1.5	-1	1	21	1309	1329	AUGACAGAAGAGAGAGAGUAC	::.:::::::::::::::::	GUGCUCUCUCUCUUCUGUCAG	Cleavage		1	Cic252450	CicSPL6A
csi-miR156c	Ponkan2g_019840.1	1.5	-1	1	21	875	895	AUGACAGAAGAGAGAGAGUAC	::.:::::::::::::::::	GUGCUCUCUCUCUUCUGUCAA	Cleavage		1	Ponkan2g_019840	CrSPL3
csi-miR156c	CMJ212520.1	1.5	-1	1	21	1011	1031	AUGACAGAAGAGAGAGAGUAC	::.:::::::::::::::::	GUGCUCUCUCUCUUCUGUCAA	Cleavage		1	CMJ212520	CmjSPL3
csi-miR156c	Ponkan7g_020340.5	1.5	-1	1	21	2412	2432	AUGACAGAAGAGAGAGAGUAC	::.:::::::::::::::::	GUGCUCUCUCUCUUCUGUCAA	Cleavage		1	Ponkan7g_020340	CrSPL11
csi-miR156c	Cms232280.17	1.5	-1	1	21	2268	2288	AUGACAGAAGAGAGAGAGUAC	::.:::::::::::::::::	GUGCUCUCUCUCUUCUGUCAA	Cleavage		1	Cms232280	CmsSPL11
csi-miR156c	Chh271080.3	1.5	-1	1	21	1297	1317	AUGACAGAAGAGAGAGAGUAC	::.:::::::::::::::::	GUGCUCUCUCUCUUCUGUCAG	Cleavage		1	Chh271080	ChSPL6A
csi-miR156c	CMJ035520.2	1.5	-1	1	21	1343	1363	AUGACAGAAGAGAGAGAGUAC	::.:::::::::::::::::	GUGCUCUCUCUCUUCUGUCAA	Cleavage		2	CMJ035520	CmjSPL9
csi-miR156c	Cs6g_pb014650.1	1.5	-1	1	21	1360	1380	AUGACAGAAGAGAGAGAGUAC	::.:::::::::::::::::	GUGCUCUCUCUCUUCUGUCAA	Cleavage		2	Cs6g_pb014650	CsSPL9
csi-miR156c	ZPY2g_041290.1	1.5	-1	1	21	758	778	AUGACAGAAGAGAGAGAGUAC	::.:::::::::::::::::	GUGCUCUCUCUCUUCUGUCAA	Cleavage		1	ZPY2g_041290	CzpSPL3
csi-miR156c	Pt4g007580.8	1.5	-1	1	21	1624	1644	AUGACAGAAGAGAGAGAGUAC	::.:::::::::::::::::	GUGCUCUCUCUCUUCUGUCAG	Cleavage		1	Pt4g007580	PtSPL6A
csi-miR156c	Fh7g25680.1	1.5	-1	1	21	1157	1177	AUGACAGAAGAGAGAGAGUAC	::.:::::::::::::::::	GUGCUCUCUCUCUUCUGUCAA	Cleavage		1	Fh7g25680	FhSPL11
csi-miR156c	Fh7g24790.1	1.5	-1	1	21	1337	1357	AUGACAGAAGAGAGAGAGUAC	::.:::::::::::::::::	GUGCUCUCUCUCUUCUGUCAG	Cleavage		1	Fh7g24790	FhSPL6A
csi-miR156c	Cs7g_pb007070.12	1.5	-1	1	21	2100	2120	AUGACAGAAGAGAGAGAGUAC	::.:::::::::::::::::	GUGCUCUCUCUCUUCUGUCAA	Cleavage		1	Cs7g_pb007070	CsSPL11
csi-miR156c	ZPY6g_008870.2	1.5	-1	1	21	1380	1400	AUGACAGAAGAGAGAGAGUAC	::.:::::::::::::::::	GUGCUCUCUCUCUUCUGUCAA	Cleavage		2	ZPY6g_008870	CzpSPL9
csi-miR156c	Cic134150.1	1.5	-1	1	21	1128	1148	AUGACAGAAGAGAGAGAGUAC	::.:::::::::::::::::	GUGCUCUCUCUCUUCUGUCAA	Cleavage		2	Cic134150	CicSPL9
csi-miR156c	Abu7g_018520.2	1.5	-1	1	21	1309	1329	AUGACAGAAGAGAGAGAGUAC	::.:::::::::::::::::	GUGCUCUCUCUCUUCUGUCAG	Cleavage		1	Abu7g_018520	AbSPL6A
csi-miR156c	Cic253320.6	1.5	-1	1	21	1594	1614	AUGACAGAAGAGAGAGAGUAC	::.:::::::::::::::::	GUGCUCUCUCUCUUCUGUCAA	Cleavage		1	Cic253320	CicSPL11
csi-miR156c	Ponkan6g_011310.1	1.5	-1	1	21	1000	1020	AUGACAGAAGAGAGAGAGUAC	::.:::::::::::::::::	GUGCUCUCUCUCUUCUGUCAA	Cleavage		2	Ponkan6g_011310	CrSPL9
csi-miR156c	Aeg262390.1	1.5	-1	1	21	748	768	AUGACAGAAGAGAGAGAGUAC	::.:::::::::::::::::	GUGCUCUCUCUCUUCUGUCAA	Cleavage		1	Aeg262390	AmSPL3
csi-miR156c	Cms261310.1	1.5	-1	1	21	679	699	AUGACAGAAGAGAGAGAGUAC	::.:::::::::::::::::	GUGCUCUCUCUCUUCUGUCAA	Cleavage		1	Cms261310	CmsSPL3
csi-miR156c	Fh2g32800.1	1.5	-1	1	21	729	749	AUGACAGAAGAGAGAGAGUAC	::.:::::::::::::::::	GUGCUCUCUCUCUUCUGUCAA	Cleavage		1	Fh2g32800	FhSPL3
csi-miR156c	Chh270200.13	1.5	-1	1	21	1736	1756	AUGACAGAAGAGAGAGAGUAC	::.:::::::::::::::::	GUGCUCUCUCUCUUCUGUCAA	Cleavage		1	Chh270200	ChSPL11
csi-miR156c	Cms102370.1	1.5	-1	1	21	836	856	AUGACAGAAGAGAGAGAGUAC	::.:::::::::::::::::	GUGCUCUCUCUCUUCUGUCAA	Cleavage		2	Cms102370	CmsSPL9
csi-miR156c	Aeg022960.1	1.5	-1	1	21	815	835	AUGACAGAAGAGAGAGAGUAC	::.:::::::::::::::::	GUGCUCUCUCUCUUCUGUCAA	Cleavage		2	Aeg022960	AmSPL9
csi-miR156c	Cic156220.1	1.5	-1	1	21	808	828	AUGACAGAAGAGAGAGAGUAC	::.:::::::::::::::::	GUGCUCUCUCUCUUCUGUCAA	Cleavage		1	Cic156220	CicSPL3
csi-miR156c	Aeg068140.1	1.5	-1	1	21	1094	1114	AUGACAGAAGAGAGAGAGUAC	::.:::::::::::::::::	GUGCUCUCUCUCUUCUGUCAG	Cleavage		1	Aeg068140	AmSPL6A
csi-miR156c	CMJ008320.13	1.5	-1	1	21	2092	2112	AUGACAGAAGAGAGAGAGUAC	::.:::::::::::::::::	GUGCUCUCUCUCUUCUGUCAA	Cleavage		1	CMJ008320	CmjSPL11
csi-miR156c	Cms233150.3	1.5	-1	1	21	1295	1315	AUGACAGAAGAGAGAGAGUAC	::.:::::::::::::::::	GUGCUCUCUCUCUUCUGUCAG	Cleavage		1	Cms233150	CmsSPL6A
csi-miR156c	Ponkan7g_019400.4	1.5	-1	1	21	1315	1335	AUGACAGAAGAGAGAGAGUAC	::.:::::::::::::::::	GUGCUCUCUCUCUUCUGUCAG	Cleavage		1	Ponkan7g_019400	CrSPL6A
csi-miR156c	Citropsis131220.3	1.5	-1	1	21	1935	1955	AUGACAGAAGAGAGAGAGUAC	::.:::::::::::::::::	GUGCUCUCUCUCUUCUGUCAA	Cleavage		1	Citropsis131220	CgSPL11
csi-miR156c	Pt6g009880.1	1.5	-1	1	21	1360	1380	AUGACAGAAGAGAGAGAGUAC	::.:::::::::::::::::	GUGCUCUCUCUCUUCUGUCAA	Cleavage		2	Pt6g009880	PtSPL9
csi-miR156c	Abu6g_010610.1	1.5	-1	1	21	1172	1192	AUGACAGAAGAGAGAGAGUAC	::.:::::::::::::::::	GUGCUCUCUCUCUUCUGUCAA	Cleavage		2	Abu6g_010610	AbSPL9
csi-miR156c	Cme267260.1	1.5	-1	1	21	740	760	AUGACAGAAGAGAGAGAGUAC	::.:::::::::::::::::	GUGCUCUCUCUCUUCUGUCAA	Cleavage		1	Cme267260	CmSPL3
csi-miR156c	Citropsis132060.4	1.5	-1	1	21	1549	1569	AUGACAGAAGAGAGAGAGUAC	::.:::::::::::::::::	GUGCUCUCUCUCUUCUGUCAG	Cleavage		1	Citropsis132060	CgSPL6A
csi-miR156c	HP163810.1	1.5	-1	1	21	1357	1377	AUGACAGAAGAGAGAGAGUAC	::.:::::::::::::::::	GUGCUCUCUCUCUUCUGUCAA	Cleavage		2	HP163810	ClSPL9
csi-miR156c	Abu7g_019350.6	1.5	-1	1	21	1564	1584	AUGACAGAAGAGAGAGAGUAC	::.:::::::::::::::::	GUGCUCUCUCUCUUCUGUCAA	Cleavage		1	Abu7g_019350	AbSPL11
csi-miR156c	Chh220080.1	1.5	-1	1	21	617	637	AUGACAGAAGAGAGAGAGUAC	::.:::::::::::::::::	GUGCUCUCUCUCUUCUGUCAA	Cleavage		1	Chh220080	ChSPL3
csi-miR156c	Cme124120.1	1.5	-1	1	21	987	1007	AUGACAGAAGAGAGAGAGUAC	:.:::::::::::::::::	AUGCUCUCUCUCUUCUGUCAC	Cleavage		1	Cme124120	CmSPL4
csi-miR156c	Pt2g011000.3	1.5	-1	1	21	1724	1744	AUGACAGAAGAGAGAGAGUAC	:.:::::::::::::::::	AUGCUCUCUCUCUUCUGUCAC	Cleavage		1	Pt2g011000	PtSPL4
csi-miR156c	CMJ157000.3	1.5	-1	1	21	1636	1656	AUGACAGAAGAGAGAGAGUAC	:.:::::::::::::::::	AUGCUCUCUCUCUUCUGUCAC	Cleavage		2	CMJ157000	CmjSPL4
csi-miR156c	Cms125160.1	1.5	-1	1	21	2812	2832	AUGACAGAAGAGAGAGAGUAC	:.:::::::::::::::::	AUGCUCUCUCUCUUCUGUCAC	Cleavage		1	Cms125160	CmsSPL4
csi-miR156c	Citropsis201040.1	1.5	-1	1	21	624	644	AUGACAGAAGAGAGAGAGUAC	:.:::::::::::::::::	UUGCUCUCUCUCUUCUGUCAA	Cleavage		1	Citropsis201040	CgSPL3
csi-miR156c	Aeg248960.4	1.5	-1	1	21	817	837	AUGACAGAAGAGAGAGAGUAC	:.:::::::::::::::::	AUGCUCUCUCUCUUCUGUCAC	Cleavage		1	Aeg248960	AmSPL4
csi-miR156c	Abu2g_004340.1	1.5	-1	1	21	874	894	AUGACAGAAGAGAGAGAGUAC	:.:::::::::::::::::	UUGCUCUCUCUCUUCUGUCAA	Cleavage		1	Abu2g_004340	AbSPL3
csi-miR156c	HP079120.1	1.5	-1	1	21	1061	1081	AUGACAGAAGAGAGAGAGUAC	:.:::::::::::::::::	AUGCUCUCUCUCUUCUGUCAA	Cleavage		1	HP079120	ClSPL3
csi-miR156c	Fh2g13820.1	1.5	-1	1	21	872	892	AUGACAGAAGAGAGAGAGUAC	:.:::::::::::::::::	AUGCUCUCUCUCUUCUGUCAC	Cleavage		1	Fh2g13820	FhSPL4
csi-miR156c	HP049700.2	1.5	-1	1	21	918	938	AUGACAGAAGAGAGAGAGUAC	:.:::::::::::::::::	AUGCUCUCUCUCUUCUGUCAC	Cleavage		1	HP049700	ClSPL4
csi-miR156c	Cic264470.2	1.5	-1	1	21	876	896	AUGACAGAAGAGAGAGAGUAC	:.:::::::::::::::::	AUGCUCUCUCUCUUCUGUCAC	Cleavage		1	Cic264470	CicSPL4
csi-miR156c	Chh039140.2	1.5	-1	1	21	929	949	AUGACAGAAGAGAGAGAGUAC	:.:::::::::::::::::	AUGCUCUCUCUCUUCUGUCAC	Cleavage		1	Chh039140	ChSPL4
csi-miR156c	Citropsis234410.1	1.5	-1	1	21	848	868	AUGACAGAAGAGAGAGAGUAC	:.:::::::::::::::::	AUGCUCUCUCUCUUCUGUCAC	Cleavage		1	Citropsis234410	CgSPL4
csi-miR156c	JLX061180.1	1.5	-1	1	21	782	802	AUGACAGAAGAGAGAGAGUAC	:.:::::::::::::::::	AUGCUCUCUCUCUUCUGUCAA	Cleavage		1	JLX061180	MpSPL3
csi-miR156c	Abu2g_019660.1	1.5	-1	1	21	864	884	AUGACAGAAGAGAGAGAGUAC	:.:::::::::::::::::	AUGCUCUCUCUCUUCUGUCAC	Cleavage		1	Abu2g_019660	AbSPL4
csi-miR156c	Citropsis257750.1	1.5	-1	1	21	901	921	AUGACAGAAGAGAGAGAGUAC	:.::: ::::::::::::::	AUGCUCCCUCUCUUCUGUCAU	Cleavage		2	Citropsis257750	CgSPL5
csi-miR156c	ZPY4g_017140.1	1.5	-1	1	21	808	828	AUGACAGAAGAGAGAGAGUAC	:.::: ::::::::::::::	AUGCUCCCUCUCUUCUGUCAU	Cleavage		2	ZPY4g_017140	CzpSPL5
csi-miR156c	Aeg096060.1	1.5	-1	1	21	528	548	AUGACAGAAGAGAGAGAGUAC	:.::: ::::::::::::::	AUGCUCCCUCUCUUCUGUCAU	Cleavage		2	Aeg096060	AmSPL5
csi-miR156c	Cme174070.1	1.5	-1	1	21	1001	1021	AUGACAGAAGAGAGAGAGUAC	:.::: ::::::::::::::	AUGCUCCCUCUCUUCUGUCAU	Cleavage		2	Cme174070	CmSPL5
csi-miR156c	Ponkan4g_014720.1	1.5	-1	1	21	908	928	AUGACAGAAGAGAGAGAGUAC	:.::: ::::::::::::::	AUGCUCCCUCUCUUCUGUCAU	Cleavage		2	Ponkan4g_014720	CrSPL5
csi-miR156c	Pt2g025550.1	1.5	-1	1	21	642	662	AUGACAGAAGAGAGAGAGUAC	: .:::::::::::::::::	GGGCUCUCUCUCUUCUGUCAA	Cleavage		1	Pt2g025550	PtSPL3
csi-miR156c	Abu4g_002060.1	1.5	-1	1	21	827	847	AUGACAGAAGAGAGAGAGUAC	:.::: ::::::::::::::	AUGCUCCCUCUCUUCUGUCAU	Cleavage		2	Abu4g_002060	AbSPL5
csi-miR156c	CMJ236300.1	1.5	-1	1	21	806	826	AUGACAGAAGAGAGAGAGUAC	:.::: ::::::::::::::	AUGCUCCCUCUCUUCUGUCAU	Cleavage		2	CMJ236300	CmjSPL5
csi-miR156c	Cic271490.1	1.5	-1	1	21	958	978	AUGACAGAAGAGAGAGAGUAC	:.::: ::::::::::::::	AUGCUCCCUCUCUUCUGUCAU	Cleavage		2	Cic271490	CicSPL5
csi-miR156c	JLX227760.1	1.5	-1	1	21	989	1009	AUGACAGAAGAGAGAGAGUAC	:.::: ::::::::::::::	AUGCUCCCUCUCUUCUGUCAU	Cleavage		2	JLX227760	MpSPL5
csi-miR156c	Chh077080.1	1.5	-1	1	21	695	715	AUGACAGAAGAGAGAGAGUAC	:.::: ::::::::::::::	AUGCUCCCUCUCUUCUGUCAU	Cleavage		2	Chh077080	ChSPL5
csi-miR156c	CsUn_pb002960.1	1.5	-1	1	21	1075	1095	AUGACAGAAGAGAGAGAGUAC	:.::: ::::::::::::::	AUGCUCCCUCUCUUCUGUCAU	Cleavage		2	CsUn_pb002960	CsSPL5
csi-miR156c	Pt1g011370.1	1.5	-1	1	21	624	644	AUGACAGAAGAGAGAGAGUAC	:.::: ::::::::::::::	AUGCUCCCUCUCUUCUGUCAU	Cleavage		2	Pt1g011370	PtSPL5
csi-miR156d	HP049700.2	1.5	-1	1	21	918	938	GUGACAGAAGAUAGAGAGCGC	.::::::: :::::::::::	AUGCUCUCUCUCUUCUGUCAC	Cleavage		1	HP049700	ClSPL4
csi-miR156d	Fh2g13820.1	1.5	-1	1	21	872	892	GUGACAGAAGAUAGAGAGCGC	.::::::: :::::::::::	AUGCUCUCUCUCUUCUGUCAC	Cleavage		1	Fh2g13820	FhSPL4
csi-miR156d	CMJ157000.3	1.5	-1	1	21	1636	1656	GUGACAGAAGAUAGAGAGCGC	.::::::: :::::::::::	AUGCUCUCUCUCUUCUGUCAC	Cleavage		1	CMJ157000	CmjSPL4
csi-miR156d	Pt2g011000.3	1.5	-1	1	21	1724	1744	GUGACAGAAGAUAGAGAGCGC	.::::::: :::::::::::	AUGCUCUCUCUCUUCUGUCAC	Cleavage		1	Pt2g011000	PtSPL4
csi-miR156d	Cic264470.2	1.5	-1	1	21	876	896	GUGACAGAAGAUAGAGAGCGC	.::::::: :::::::::::	AUGCUCUCUCUCUUCUGUCAC	Cleavage		1	Cic264470	CicSPL4
csi-miR156d	Citropsis234410.1	1.5	-1	1	21	848	868	GUGACAGAAGAUAGAGAGCGC	.::::::: :::::::::::	AUGCUCUCUCUCUUCUGUCAC	Cleavage		1	Citropsis234410	CgSPL4
csi-miR156d	Cms125160.1	1.5	-1	1	21	2812	2832	GUGACAGAAGAUAGAGAGCGC	.::::::: :::::::::::	AUGCUCUCUCUCUUCUGUCAC	Cleavage		1	Cms125160	CmsSPL4
csi-miR156d	Abu2g_019660.1	1.5	-1	1	21	864	884	GUGACAGAAGAUAGAGAGCGC	.::::::: :::::::::::	AUGCUCUCUCUCUUCUGUCAC	Cleavage		1	Abu2g_019660	AbSPL4
csi-miR156d	Cme124120.1	1.5	-1	1	21	987	1007	GUGACAGAAGAUAGAGAGCGC	.::::::: :::::::::::	AUGCUCUCUCUCUUCUGUCAC	Cleavage		1	Cme124120	CmSPL4
csi-miR156d	Chh039140.2	1.5	-1	1	21	929	949	GUGACAGAAGAUAGAGAGCGC	.::::::: :::::::::::	AUGCUCUCUCUCUUCUGUCAC	Cleavage		1	Chh039140	ChSPL4
csi-miR156d	Aeg248960.4	1.5	-1	1	21	817	837	GUGACAGAAGAUAGAGAGCGC	.::::::: :::::::::::	AUGCUCUCUCUCUUCUGUCAC	Cleavage		1	Aeg248960	AmSPL4
csi-miR156a_b	Cic041830.4	2	-1	1	21	1852	1872	UGACAGAAGAGAGUGAGCACA	: :::::.: :::::::::::	UAUGCUCGCCCUCUUCUGUCA	Cleavage		1	Cic041830	CicSPL6B
csi-miR156a_b	Pt2g025550.1	2	-1	1	21	641	661	UGACAGAAGAGAGUGAGCACA	: :::: :::::::::::::	CGGGCUCUCUCUCUUCUGUCA	Cleavage		1	Pt2g025550	PtSPL3
csi-miR156d	Aeg151430.1	2	-1	1	21	770	790	GUGACAGAAGAUAGAGAGCGC	:.::::::: ::::::::::.	GUGCUCUCUCUCUUCUGUCAU	Cleavage		1	Aeg151430	AmSPL10
csi-miR156d	Ponkan7g_020180.3	2	-1	1	21	1420	1440	GUGACAGAAGAUAGAGAGCGC	:.::::::: ::::::::::.	GUGCUCUCUCUCUUCUGUCAU	Cleavage		1	Ponkan7g_020180	CrSPL13A
csi-miR156d	Chh168970.1	2	-1	1	21	761	781	GUGACAGAAGAUAGAGAGCGC	:.::::::: ::::::::::.	GUGCUCUCUCUCUUCUGUCAU	Cleavage		1	Chh168970	ChSPL10
csi-miR156d	Citropsis242780.1	2	-1	1	21	761	781	GUGACAGAAGAUAGAGAGCGC	:.::::::: ::::::::::.	GUGCUCUCUCUCUUCUGUCAU	Cleavage		1	Citropsis242780	CgSPL10
csi-miR156d	Citropsis139240.2	2	-1	1	21	2110	2130	GUGACAGAAGAUAGAGAGCGC	:.::::::: ::::::::::.	GUGCUCUCUCUCUUCUGUCAU	Cleavage		1	Citropsis139240	CgSPL13B
csi-miR156d	HP224720.2	2	-1	1	21	1223	1243	GUGACAGAAGAUAGAGAGCGC	:.::::::: ::::::::::.	GUGCUCUCUCUCUUCUGUCAU	Cleavage		1	HP224720	ClSPL13B
csi-miR156d	Cms232420.1	2	-1	1	21	653	673	GUGACAGAAGAUAGAGAGCGC	:.::::::: ::::::::::.	GUGCUCUCUCUCUUCUGUCAU	Cleavage		1	Cms232420	CmsSPL13A
csi-miR156d	Abu7g_019220.1	2	-1	1	21	1408	1428	GUGACAGAAGAUAGAGAGCGC	:.::::::: ::::::::::.	GUGCUCUCUCUCUUCUGUCAU	Cleavage		1	Abu7g_019220	AbSPL13A
csi-miR156d	Cic234490.2	2	-1	1	21	1030	1050	GUGACAGAAGAUAGAGAGCGC	:.::::::: ::::::::::.	GUGCUCUCUCUCUUCUGUCAU	Cleavage		1	Cic234490	CicSPL10
csi-miR156d	Pt4g004770.1	2	-1	1	21	1188	1208	GUGACAGAAGAUAGAGAGCGC	:.::::::: ::::::::::.	GUGCUCUCUCUCUUCUGUCAU	Cleavage		1	Pt4g004770	PtSPL13A
csi-miR156d	Ponkan7g_011350.2	2	-1	1	21	1674	1694	GUGACAGAAGAUAGAGAGCGC	:.::::::: ::::::::::.	GUGCUCUCUCUCUUCUGUCAU	Cleavage		1	Ponkan7g_011350	CrSPL13B
csi-miR156d	Cic179140.3	2	-1	1	21	1654	1674	GUGACAGAAGAUAGAGAGCGC	:.::::::: ::::::::::.	GUGCUCUCUCUCUUCUGUCAU	Cleavage		1	Cic179140	CicSPL13B
csi-miR156d	Aeg074950.2	2	-1	1	21	2056	2076	GUGACAGAAGAUAGAGAGCGC	:.::::::: ::::::::::.	GUGCUCUCUCUCUUCUGUCAU	Cleavage		1	Aeg074950	AmSPL13B
csi-miR156d	Pt4g014990.2	2	-1	1	21	1618	1638	GUGACAGAAGAUAGAGAGCGC	:.::::::: ::::::::::.	GUGCUCUCUCUCUUCUGUCAU	Cleavage		1	Pt4g014990	PtSPL13B
csi-miR156d	Fh7g25510.1	2	-1	1	21	1427	1447	GUGACAGAAGAUAGAGAGCGC	:.::::::: ::::::::::.	GUGCUCUCUCUCUUCUGUCAU	Cleavage		1	Fh7g25510	FhSPL13A
csi-miR156d	Chh270350.1	2	-1	1	21	494	514	GUGACAGAAGAUAGAGAGCGC	:.::::::: ::::::::::.	GUGCUCUCUCUCUUCUGUCAU	Cleavage		1	Chh270350	ChSPL13A
csi-miR156d	CMJ008440.1	2	-1	1	21	494	514	GUGACAGAAGAUAGAGAGCGC	:.::::::: ::::::::::.	GUGCUCUCUCUCUUCUGUCAU	Cleavage		1	CMJ008440	CmjSPL13A
csi-miR156d	Ponkan5g_019450.1	2	-1	1	21	1083	1103	GUGACAGAAGAUAGAGAGCGC	:.::::::: ::::::::::.	GUGCUCUCUCUCUUCUGUCAU	Cleavage		1	Ponkan5g_019450	CrSPL10
csi-miR156d	Abu5g_001180.1	2	-1	1	21	784	804	GUGACAGAAGAUAGAGAGCGC	:.::::::: ::::::::::.	GUGCUCUCUCUCUUCUGUCAU	Cleavage		1	Abu5g_001180	AbSPL10
csi-miR156d	JLX157180.1	2	-1	1	21	1127	1147	GUGACAGAAGAUAGAGAGCGC	:.::::::: ::::::::::.	GUGCUCUCUCUCUUCUGUCAU	Cleavage		1	JLX157180	MpSPL10
csi-miR156d	Cic253170.1	2	-1	1	21	1436	1456	GUGACAGAAGAUAGAGAGCGC	:.::::::: ::::::::::.	GUGCUCUCUCUCUUCUGUCAU	Cleavage		1	Cic253170	CicSPL13A
csi-miR156d	Pt3g040320.1	2	-1	1	21	1010	1030	GUGACAGAAGAUAGAGAGCGC	:.::::::: ::::::::::.	GUGCUCUCUCUCUUCUGUCAU	Cleavage		1	Pt3g040320	PtSPL10
csi-miR156d	Abu7g_010830.2	2	-1	1	21	1711	1731	GUGACAGAAGAUAGAGAGCGC	:.::::::: ::::::::::.	GUGCUCUCUCUCUUCUGUCAU	Cleavage		1	Abu7g_010830	AbSPL13B
csi-miR156d	Cme070810.2	2	-1	1	21	1172	1192	GUGACAGAAGAUAGAGAGCGC	:.::::::: ::::::::::.	GUGCUCUCUCUCUUCUGUCAU	Cleavage		1	Cme070810	CmSPL10
csi-miR156d	Cs7g_pb007230.3	2	-1	1	21	1711	1731	GUGACAGAAGAUAGAGAGCGC	:.::::::: ::::::::::.	GUGCUCUCUCUCUUCUGUCAU	Cleavage		1	Cs7g_pb007230	CsSPL13A
csi-miR156d	JLX196720.1	2	-1	1	21	2069	2089	GUGACAGAAGAUAGAGAGCGC	:.::::::: ::::::::::.	GUGCUCUCUCUCUUCUGUCAU	Cleavage		1	JLX196720	MpSPL13A
csi-miR156d	Chh054560.2	2	-1	1	21	1503	1523	GUGACAGAAGAUAGAGAGCGC	:.::::::: ::::::::::.	GUGCUCUCUCUCUUCUGUCAU	Cleavage		1	Chh054560	ChSPL13B
csi-miR156d	Cme008610.1	2	-1	1	21	1585	1605	GUGACAGAAGAUAGAGAGCGC	:.::::::: ::::::::::.	GUGCUCUCUCUCUUCUGUCAU	Cleavage		1	Cme008610	CmSPL13B
csi-miR156d	Citropsis131390.1	2	-1	1	21	1215	1235	GUGACAGAAGAUAGAGAGCGC	:.::::::: ::::::::::.	GUGCUCUCUCUCUUCUGUCAU	Cleavage		1	Citropsis131390	CgSPL13A
csi-miR156d	CMJ081610.3	2	-1	1	21	1797	1817	GUGACAGAAGAUAGAGAGCGC	:.::::::: ::::::::::.	GUGCUCUCUCUCUUCUGUCAU	Cleavage		1	CMJ081610	CmjSPL13B
csi-miR156d	CsUn_pb021030.2	2	-1	1	21	1816	1836	GUGACAGAAGAUAGAGAGCGC	:.::::::: ::::::::::.	GUGCUCUCUCUCUUCUGUCAU	Cleavage		1	CsUn_pb021030	CsSPL13B
csi-miR156d	Cms207470.1	2	-1	1	21	761	781	GUGACAGAAGAUAGAGAGCGC	:.::::::: ::::::::::.	GUGCUCUCUCUCUUCUGUCAU	Cleavage		1	Cms207470	CmsSPL10
csi-miR156d	Cms050700.1	2	-1	1	21	1292	1312	GUGACAGAAGAUAGAGAGCGC	:.::::::: ::::::::::.	GUGCUCUCUCUCUUCUGUCAU	Cleavage		1	Cms050700	CmsSPL13B
csi-miR156d	HP216540.1	2	-1	1	21	1107	1127	GUGACAGAAGAUAGAGAGCGC	:.::::::: ::::::::::.	GUGCUCUCUCUCUUCUGUCAU	Cleavage		1	HP216540	ClSPL13A
csi-miR156d	Fh7g13880.1	2	-1	1	21	1250	1270	GUGACAGAAGAUAGAGAGCGC	:.::::::: ::::::::::.	GUGCUCUCUCUCUUCUGUCAU	Cleavage		1	Fh7g13880	FhSPL13B
csi-miR156d	JLX068940.1	2	-1	1	21	1374	1394	GUGACAGAAGAUAGAGAGCGC	:.::::::: ::::::::::.	GUGCUCUCUCUCUUCUGUCAU	Cleavage		1	JLX068940	MpSPL13B
csi-miR156d	Fh5g48990.1	2	-1	1	21	1150	1170	GUGACAGAAGAUAGAGAGCGC	:.::::::: ::::::::::.	GUGCUCUCUCUCUUCUGUCAU	Cleavage		1	Fh5g48990	FhSPL10
csi-miR156d	Cs2g_pb020870.2	2	-1	1	21	1271	1291	GUGACAGAAGAUAGAGAGCGC	:.::::::: ::::::::::.	GUGCUCUCUCUCUUCUGUCAU	Cleavage		1	Cs2g_pb020870	CsSPL10
csi-miR156d	ZPYcontig62_000640.1	2	-1	1	21	1299	1319	GUGACAGAAGAUAGAGAGCGC	:.::::::: ::::::::::.	GUGCUCUCUCUCUUCUGUCAU	Cleavage		1	ZPYcontig62_000640	CzpSPL13B
csi-miR156d	HP239210.2	2	-1	1	21	1045	1065	GUGACAGAAGAUAGAGAGCGC	:.::::::: ::::::::::.	GUGCUCUCUCUCUUCUGUCAU	Cleavage		1	HP239210	ClSPL10
csi-miR156d	CMJ219330.1	2	-1	1	21	641	661	GUGACAGAAGAUAGAGAGCGC	:.::::::: ::::::::::.	GUGCUCUCUCUCUUCUGUCAU	Cleavage		1	CMJ219330	CmjSPL10
csi-miR156d	ZPY5g_045940.1	2	-1	1	21	846	866	GUGACAGAAGAUAGAGAGCGC	:.::::::: ::::::::::.	GUGCUCUCUCUCUUCUGUCAU	Cleavage		1	ZPY5g_045940	CzpSPL10
csi-miR156d	Aeg067460.1	2	-1	1	21	545	565	GUGACAGAAGAUAGAGAGCGC	:.::::::: ::::::::::.	GUGCUCUCUCUCUUCUGUCAU	Cleavage		1	Aeg067460	AmSPL13A
csi-miR156d	Cs2g_pb019530.2	2	-1	1	21	1150	1170	GUGACAGAAGAUAGAGAGCGC	.::::::: ::::::::::.	AUGCUCUCUCUCUUCUGUCAU	Cleavage		1	Cs2g_pb019530	CsSPL4
csi-miR156d	Ponkan2g_047320.3	2	-1	1	21	1683	1703	GUGACAGAAGAUAGAGAGCGC	.::::::: ::::::::::.	AUGCUCUCUCUCUUCUGUCAU	Cleavage		1	Ponkan2g_047320	CrSPL4
csi-miR156a_b	JLX097700.2	2.5	-1	1	21	1842	1862	UGACAGAAGAGAGUGAGCACA	:::::: :::::::::::	UACGCUCACCCUCUUCUGUCA	Cleavage		1	JLX097700	MpSPL6B
csi-miR156c	HP053400.1	2.5	-1	1	21	1135	1155	AUGACAGAAGAGAGAGAGUAC	:.::: :::::::::::::	AUGCUCCCUCUCUUCUGUCAG	Cleavage		1	HP053400	ClSPL5
csi-miR156d	ZPY6g_008870.2	2.5	-1	1	21	1380	1400	GUGACAGAAGAUAGAGAGCGC	:.::::::: ::::::::::	GUGCUCUCUCUCUUCUGUCAA	Cleavage		2	ZPY6g_008870	CzpSPL9
csi-miR156d	Aeg067320.4	2.5	-1	1	21	1539	1559	GUGACAGAAGAUAGAGAGCGC	:.::::::: ::::::::::	GUGCUCUCUCUCUUCUGUCAA	Cleavage		1	Aeg067320	AmSPL11
csi-miR156d	Pt4g004920.18	2.5	-1	1	21	2276	2296	GUGACAGAAGAUAGAGAGCGC	:.::::::: ::::::::::	GUGCUCUCUCUCUUCUGUCAA	Cleavage		1	Pt4g004920	PtSPL11
csi-miR156d	Cme258820.5	2.5	-1	1	21	1551	1571	GUGACAGAAGAUAGAGAGCGC	:.::::::: ::::::::::	GUGCUCUCUCUCUUCUGUCAG	Cleavage		1	Cme258820	CmSPL6A
csi-miR156d	Cms232280.17	2.5	-1	1	21	2268	2288	GUGACAGAAGAUAGAGAGCGC	:.::::::: ::::::::::	GUGCUCUCUCUCUUCUGUCAA	Cleavage		1	Cms232280	CmsSPL11
csi-miR156d	Chh271080.3	2.5	-1	1	21	1297	1317	GUGACAGAAGAUAGAGAGCGC	:.::::::: ::::::::::	GUGCUCUCUCUCUUCUGUCAG	Cleavage		1	Chh271080	ChSPL6A
csi-miR156d	CMJ035520.2	2.5	-1	1	21	1343	1363	GUGACAGAAGAUAGAGAGCGC	:.::::::: ::::::::::	GUGCUCUCUCUCUUCUGUCAA	Cleavage		2	CMJ035520	CmjSPL9
csi-miR156d	ZPY2g_041290.1	2.5	-1	1	21	758	778	GUGACAGAAGAUAGAGAGCGC	:.::::::: ::::::::::	GUGCUCUCUCUCUUCUGUCAA	Cleavage		1	ZPY2g_041290	CzpSPL3
csi-miR156d	Cms233150.3	2.5	-1	1	21	1295	1315	GUGACAGAAGAUAGAGAGCGC	:.::::::: ::::::::::	GUGCUCUCUCUCUUCUGUCAG	Cleavage		1	Cms233150	CmsSPL6A
csi-miR156d	Pt4g007580.8	2.5	-1	1	21	1624	1644	GUGACAGAAGAUAGAGAGCGC	:.::::::: ::::::::::	GUGCUCUCUCUCUUCUGUCAG	Cleavage		1	Pt4g007580	PtSPL6A
csi-miR156d	Fh7g24790.1	2.5	-1	1	21	1337	1357	GUGACAGAAGAUAGAGAGCGC	:.::::::: ::::::::::	GUGCUCUCUCUCUUCUGUCAG	Cleavage		1	Fh7g24790	FhSPL6A
csi-miR156d	Cs7g_pb007070.12	2.5	-1	1	21	2100	2120	GUGACAGAAGAUAGAGAGCGC	:.::::::: ::::::::::	GUGCUCUCUCUCUUCUGUCAA	Cleavage		1	Cs7g_pb007070	CsSPL11
csi-miR156d	Ponkan7g_019400.4	2.5	-1	1	21	1315	1335	GUGACAGAAGAUAGAGAGCGC	:.::::::: ::::::::::	GUGCUCUCUCUCUUCUGUCAG	Cleavage		1	Ponkan7g_019400	CrSPL6A
csi-miR156d	Pt6g009880.1	2.5	-1	1	21	1360	1380	GUGACAGAAGAUAGAGAGCGC	:.::::::: ::::::::::	GUGCUCUCUCUCUUCUGUCAA	Cleavage		2	Pt6g009880	PtSPL9
csi-miR156d	Abu7g_018520.2	2.5	-1	1	21	1309	1329	GUGACAGAAGAUAGAGAGCGC	:.::::::: ::::::::::	GUGCUCUCUCUCUUCUGUCAG	Cleavage		1	Abu7g_018520	AbSPL6A
csi-miR156d	Ponkan6g_011310.1	2.5	-1	1	21	1000	1020	GUGACAGAAGAUAGAGAGCGC	:.::::::: ::::::::::	GUGCUCUCUCUCUUCUGUCAA	Cleavage		2	Ponkan6g_011310	CrSPL9
csi-miR156d	Citropsis131220.3	2.5	-1	1	21	1935	1955	GUGACAGAAGAUAGAGAGCGC	:.::::::: ::::::::::	GUGCUCUCUCUCUUCUGUCAA	Cleavage		1	Citropsis131220	CgSPL11
csi-miR156d	Abu6g_010610.1	2.5	-1	1	21	1172	1192	GUGACAGAAGAUAGAGAGCGC	:.::::::: ::::::::::	GUGCUCUCUCUCUUCUGUCAA	Cleavage		2	Abu6g_010610	AbSPL9
csi-miR156d	Fh2g32800.1	2.5	-1	1	21	729	749	GUGACAGAAGAUAGAGAGCGC	:.::::::: ::::::::::	GUGCUCUCUCUCUUCUGUCAA	Cleavage		1	Fh2g32800	FhSPL3
csi-miR156d	HP216350.4	2.5	-1	1	21	1969	1989	GUGACAGAAGAUAGAGAGCGC	:.::::::: ::::::::::	GUGCUCUCUCUCUUCUGUCAA	Cleavage		1	HP216350	ClSPL11
csi-miR156d	Citropsis132060.4	2.5	-1	1	21	1549	1569	GUGACAGAAGAUAGAGAGCGC	:.::::::: ::::::::::	GUGCUCUCUCUCUUCUGUCAG	Cleavage		1	Citropsis132060	CgSPL6A
csi-miR156d	HP217270.1	2.5	-1	1	21	1286	1306	GUGACAGAAGAUAGAGAGCGC	:.::::::: ::::::::::	GUGCUCUCUCUCUUCUGUCAG	Cleavage		1	HP217270	ClSPL6A
csi-miR156d	Cms102370.1	2.5	-1	1	21	836	856	GUGACAGAAGAUAGAGAGCGC	:.::::::: ::::::::::	GUGCUCUCUCUCUUCUGUCAA	Cleavage		2	Cms102370	CmsSPL9
csi-miR156d	HP163810.1	2.5	-1	1	21	1357	1377	GUGACAGAAGAUAGAGAGCGC	:.::::::: ::::::::::	GUGCUCUCUCUCUUCUGUCAA	Cleavage		2	HP163810	ClSPL9
csi-miR156d	Cme224440.1	2.5	-1	1	21	1129	1149	GUGACAGAAGAUAGAGAGCGC	:.::::::: ::::::::::	GUGCUCUCUCUCUUCUGUCAA	Cleavage		2	Cme224440	CmSPL9
csi-miR156d	JLX192260.1	2.5	-1	1	21	1233	1253	GUGACAGAAGAUAGAGAGCGC	:.::::::: ::::::::::	GUGCUCUCUCUCUUCUGUCAG	Cleavage		1	JLX192260	MpSPL6A
csi-miR156d	Chh270200.13	2.5	-1	1	21	1736	1756	GUGACAGAAGAUAGAGAGCGC	:.::::::: ::::::::::	GUGCUCUCUCUCUUCUGUCAA	Cleavage		1	Chh270200	ChSPL11
csi-miR156d	Citropsis105340.1	2.5	-1	1	21	1426	1446	GUGACAGAAGAUAGAGAGCGC	:.::::::: ::::::::::	GUGCUCUCUCUCUUCUGUCAA	Cleavage		2	Citropsis105340	CgSPL9
csi-miR156d	Ponkan2g_019840.1	2.5	-1	1	21	875	895	GUGACAGAAGAUAGAGAGCGC	:.::::::: ::::::::::	GUGCUCUCUCUCUUCUGUCAA	Cleavage		1	Ponkan2g_019840	CrSPL3
csi-miR156d	Abu7g_019350.6	2.5	-1	1	21	1564	1584	GUGACAGAAGAUAGAGAGCGC	:.::::::: ::::::::::	GUGCUCUCUCUCUUCUGUCAA	Cleavage		1	Abu7g_019350	AbSPL11
csi-miR156d	Chh220080.1	2.5	-1	1	21	617	637	GUGACAGAAGAUAGAGAGCGC	:.::::::: ::::::::::	GUGCUCUCUCUCUUCUGUCAA	Cleavage		1	Chh220080	ChSPL3
csi-miR156d	Fh6g17020.1	2.5	-1	1	21	818	838	GUGACAGAAGAUAGAGAGCGC	:.::::::: ::::::::::	GUGCUCUCUCUCUUCUGUCAA	Cleavage		2	Fh6g17020	FhSPL9
csi-miR156d	CMJ009100.3	2.5	-1	1	21	1407	1427	GUGACAGAAGAUAGAGAGCGC	:.::::::: ::::::::::	GUGCUCUCUCUCUUCUGUCAG	Cleavage		1	CMJ009100	CmjSPL6A
csi-miR156d	Chh022650.1	2.5	-1	1	21	818	838	GUGACAGAAGAUAGAGAGCGC	:.::::::: ::::::::::	GUGCUCUCUCUCUUCUGUCAA	Cleavage		2	Chh022650	ChSPL9
csi-miR156d	CMJ212520.1	2.5	-1	1	21	1011	1031	GUGACAGAAGAUAGAGAGCGC	:.::::::: ::::::::::	GUGCUCUCUCUCUUCUGUCAA	Cleavage		1	CMJ212520	CmjSPL3
csi-miR156d	Cic252450.4	2.5	-1	1	21	1309	1329	GUGACAGAAGAUAGAGAGCGC	:.::::::: ::::::::::	GUGCUCUCUCUCUUCUGUCAG	Cleavage		1	Cic252450	CicSPL6A
csi-miR156d	Aeg068140.1	2.5	-1	1	21	1094	1114	GUGACAGAAGAUAGAGAGCGC	:.::::::: ::::::::::	GUGCUCUCUCUCUUCUGUCAG	Cleavage		1	Aeg068140	AmSPL6A
csi-miR156d	Ponkan7g_020340.5	2.5	-1	1	21	2412	2432	GUGACAGAAGAUAGAGAGCGC	:.::::::: ::::::::::	GUGCUCUCUCUCUUCUGUCAA	Cleavage		1	Ponkan7g_020340	CrSPL11
csi-miR156d	Cs6g_pb014650.1	2.5	-1	1	21	1360	1380	GUGACAGAAGAUAGAGAGCGC	:.::::::: ::::::::::	GUGCUCUCUCUCUUCUGUCAA	Cleavage		2	Cs6g_pb014650	CsSPL9
csi-miR156d	CMJ008320.13	2.5	-1	1	21	2092	2112	GUGACAGAAGAUAGAGAGCGC	:.::::::: ::::::::::	GUGCUCUCUCUCUUCUGUCAA	Cleavage		1	CMJ008320	CmjSPL11
csi-miR156d	JLX146950.1	2.5	-1	1	21	1118	1138	GUGACAGAAGAUAGAGAGCGC	:.::::::: ::::::::::	GUGCUCUCUCUCUUCUGUCAA	Cleavage		1	JLX146950	MpSPL9
csi-miR156d	Fh7g25680.1	2.5	-1	1	21	1157	1177	GUGACAGAAGAUAGAGAGCGC	:.::::::: ::::::::::	GUGCUCUCUCUCUUCUGUCAA	Cleavage		1	Fh7g25680	FhSPL11
csi-miR156d	Cic134150.1	2.5	-1	1	21	1128	1148	GUGACAGAAGAUAGAGAGCGC	:.::::::: ::::::::::	GUGCUCUCUCUCUUCUGUCAA	Cleavage		2	Cic134150	CicSPL9
csi-miR156d	Cic253320.6	2.5	-1	1	21	1594	1614	GUGACAGAAGAUAGAGAGCGC	:.::::::: ::::::::::	GUGCUCUCUCUCUUCUGUCAA	Cleavage		1	Cic253320	CicSPL11
csi-miR156d	Aeg262390.1	2.5	-1	1	21	748	768	GUGACAGAAGAUAGAGAGCGC	:.::::::: ::::::::::	GUGCUCUCUCUCUUCUGUCAA	Cleavage		1	Aeg262390	AmSPL3
csi-miR156d	Cms261310.1	2.5	-1	1	21	679	699	GUGACAGAAGAUAGAGAGCGC	:.::::::: ::::::::::	GUGCUCUCUCUCUUCUGUCAA	Cleavage		1	Cms261310	CmsSPL3
csi-miR156d	Cme267260.1	2.5	-1	1	21	740	760	GUGACAGAAGAUAGAGAGCGC	:.::::::: ::::::::::	GUGCUCUCUCUCUUCUGUCAA	Cleavage		1	Cme267260	CmSPL3
csi-miR156d	Aeg022960.1	2.5	-1	1	21	815	835	GUGACAGAAGAUAGAGAGCGC	:.::::::: ::::::::::	GUGCUCUCUCUCUUCUGUCAA	Cleavage		2	Aeg022960	AmSPL9
csi-miR156d	Cs7g_pb008020.7	2.5	-1	1	21	4544	4564	GUGACAGAAGAUAGAGAGCGC	:.::::::: ::::::::::	GUGCUCUCUCUCUUCUGUCAG	Cleavage		1	Cs7g_pb008020	CsSPL6A
csi-miR156d	Cic156220.1	2.5	-1	1	21	808	828	GUGACAGAAGAUAGAGAGCGC	:.::::::: ::::::::::	GUGCUCUCUCUCUUCUGUCAA	Cleavage		1	Cic156220	CicSPL3
csi-miR156d	JLX191850.7	2.5	-1	1	21	2286	2306	GUGACAGAAGAUAGAGAGCGC	:.::::::: ::::::::::	GUGCUCUCUCUCUUCUGUCAA	Cleavage		1	JLX191850	MpSPL11
csi-miR156d	Abu2g_004340.1	2.5	-1	1	21	874	894	GUGACAGAAGAUAGAGAGCGC	.::::::: ::::::::::	UUGCUCUCUCUCUUCUGUCAA	Cleavage		1	Abu2g_004340	AbSPL3
csi-miR156d	Citropsis201040.1	2.5	-1	1	21	624	644	GUGACAGAAGAUAGAGAGCGC	.::::::: ::::::::::	UUGCUCUCUCUCUUCUGUCAA	Cleavage		1	Citropsis201040	CgSPL3
csi-miR156d	JLX061180.1	2.5	-1	1	21	782	802	GUGACAGAAGAUAGAGAGCGC	.::::::: ::::::::::	AUGCUCUCUCUCUUCUGUCAA	Cleavage		1	JLX061180	MpSPL3
csi-miR156d	HP079120.1	2.5	-1	1	21	1061	1081	GUGACAGAAGAUAGAGAGCGC	.::::::: ::::::::::	AUGCUCUCUCUCUUCUGUCAA	Cleavage		1	HP079120	ClSPL3
csi-miR156d	Pt2g025550.1	2.5	-1	1	21	642	662	GUGACAGAAGAUAGAGAGCGC	: ::::::: ::::::::::	GGGCUCUCUCUCUUCUGUCAA	Cleavage		1	Pt2g025550	PtSPL3

## Sheet: S3
	Table S3. Prediction of miR156 target genes in Fortunella hindsii
	Gene name	Gene ID	Score	miR156 Target	miR156 target region
	FhSPL1	Fh5g43570		no	-
	FhSPL3	Fh2g32800	1	yes	3’-UTR
	FhSPL4	Fh2g13820	1	yes	5’-UTR
	FhSPL5	Fh4g16520	1	yes	5’-UTR
	FhSPL6A	Fh7g24790	1	yes	CDS
	FhSPL6B	Fh5g11990	1.5	yes	CDS
	FhSPL7	Fh9g03730		no	-
	FhSPL8	Fh5g49000		no	-
	FhSPL9	Fh6g17020	1.5	yes	CDS
	FhSPL10	Fh5g48990	2	yes	CDS
	FhSPL11	Fh7g25680	2	yes	CDS
	FhSPL12	Fh9g00350		no	-
	FhSPL13A	Fh7g25510	2	yes	CDS
	FhSPL13B	Fh7g13880	2	yes	CDS
	FhSPL14	Fh3g38940		no	-

## Sheet: S4
	Table S4. Vector construction and quantitative primers for gene expression detection
	Primer Name	Forward Primer (5'-3'	Forward Primer (5'-3')
	attB-FhSPL5	AAAAAGCAGGCTTCATGGACAACGATATGGAAGA	AGAAAGCTGGGTGCTACTGAGGACCTACCCCTC
	attB-FhSPL9-F1	AAAAAGCAGGCTTCATGGAACTGGGTTCAGACTA	TAGATAGTAGTGATAGGGCGCAGTTTGAGTCAGCAACTCCTG(Sequence mutation primer)
	FhSPL9-F2	GCGCCCTATCACTACTATCTAATCAACCATGGGGCTCTAAGA(Sequence mutation primer)	AGAAAGCTGGGTGTTAGAGGGACCAATGAATCT
	attB-FhSPL11-F1	CAACTTTGTACAAAAAAGCAGGCTTCATGAGTTCAATTATGGAATGG	GGAGAGGAGGGACAGTGCGCTATGACAATCTTGTGTCGCACCCAG(Sequence mutation primer)
	FhSPL11-F2	CATAGCGCACTGTCCCTCCTCTCCAAAACTTCTTGGGGGATATGT(Sequence mutation primer)	CAACTTTGTACAAGAAAGCTGGGTGTCAGTCCACAGTGGGATAAAAGT
	The black part is the primer connector

## Sheet: S5
	Table S5. Quantitative PCR primers for SPL genes of Fortunella hindsii, Citrus sinensis, Citrus reticulata ‘Pokan’ and Citrus maxima‘Majia’
	Primer Name	Forward Primer (5'-3'	Forward Primer (5'-3')
	Fh5g43570	GGTCAAGGCTGTCCTACTCCA	TACGTCTTCTGTGCCATCATCA
	Fh2g32800	GTTGTTCGTGTCGAGGGTCTT	GAGCCTTCTCCATGATAGTCAGC
	Fh2g13820	GGCTGGACATAATGAACGAAGA	AGGGCAACGGCTGCTATG
	Fh4g16520	CAGTGCAGACAAGCTGACGA	ATGCATAGCCTAGATACTGCTGTTA
	Fh7g24790	AATGTTCCCTCTATCAAGGCAAC	CCCAAAGGTGTTGTGCCTGA
	Fh5g11990	TTCCGGGACATCTCGTTAGG	CAATGACCAGAGGACGAGCC
	Fh9g03730	GGGAAGGCAAGGTGTCAGG	GAGCAAAACGGTAGAAGCGTT
	Fh5g49000	AAACAAATGGTGGATTACGAATG	GTGATGGTGGTGGTACAGGGT
	Fh6g17020	GCTGGGACTGGTTTCTCTGGT	CTGGTTGAGTGACGGATTTGG
	Fh5g48990	ACGACTCGAAGAGGAGTTGCA	CAGCTATAAGCTCACGCAATGC
	Fh7g25680	AACTCAGTCCCTGCACGTTGT	AAGACTTGTACTCATGGGGTGCT
	Fh9g00350	GGGGCTCAGTCGAATTGTTC	ACCGCACGATTTGCAGTAGTC
	Fh7g25510	CAGGTTAAACCGAGTTGTCCATT	TCAAGGACTGTGCTGGAGGG
	Fh7g13880	CCTTCACCTTCAGGGTCATTC	CAGAACCGTTGCTTCTGCC
	Fh3g38940	AGGATTATCACCGCCGACAT	GTTGTGCCCAGCAAGCCTA
	Cs4g_pb010930	GAGGGAGATGGGAAATTGGG	CAGACCTTATGCCGCCTATGA
	Cs2g_pb019530	GGACAGGTACGCAGTTGAAGG	GCTCTTGTGTTTCGCTTAAATACT
	CsUn_pb002960	CCAAGTGAATAGACCTTACAAGCA	CTAACAGCAGTATCTAGGCTATGCA
	Cs7g_pb008020	AGCTGCTAACAAAATCTTCCCTC	ATTGACTGTGATTGAGCTGACAGA
	Cs5g_pb004050	TGTTCCGGGACATCTCGTTAG	CAATGACCAGAGGACGAGCC
	Cs9g_pb003630	ACTGGTGGACAGGGCTCACA	GGGCTCGCAGACTCGCATA
	Cs2g_pb020860	AAACAAATGGTGGATTACGAATG	GTGATGGTGGTGGTACAGGGT
	Cs6g_pb014650	CCACTGTCACAGCAAGGCATCT	GGTTGAGTGACGGATTTGGTA
	Cs2g_pb020870	TCTCACGAATCTCTTTCAAGGAAC	CAGCTATAAGCTCACGCAATGC
	Cs7g_pb007070	ATGATTTCTTTCGATCTGGGTG	AGGCATGACAGCGTGAGGTAT
	Cs9g_pb000360	ACTGGTGGACAGGGCTCACA	GGGCTCGCAGACTCGCATA
	Cs7g_pb007230	TTCTGCAACAGGTTAAACCGAG	AGTAATCAAGGACTGTGCTGGAG
	CsUn_pb021030	ACAAAACAGGGAAGCAATTCAC	CCAGATGTCTGTGTTGTTGGTG
	Cs3g_pb012900	AAGGATTATCACCGCCGACAT	AGCAAGCCGACGCCTACA
	Cs2g_pb029630	CTCATTATATGTATGCCCCTTGC	CGCAGTCCTAACAGTAACAACAAA
	CMJ137680	AAGCAATGCCAAGGATTATCAC	GCTTATTATGGCCTGCCAAA
	CMJ212520	GTTGTTCGTGTCGAGGGTCTT	GAGCCTTCTCCATGATAGTCAGC
	CMJ157000	ATTATCTTTCTCAGCGGCACTCT	CACGCATTTCTTAGAACCCAACT
	CMJ236300	CACCTTGTTGCATGGTGGAG	CAAACGCCTACGGCAACTC
	CMJ009100	TCAACCGAAGCAGCATACTGA	TACAATTAGAAACCCAGCACAGC
	CMJ143110	CTGTGGCTCGTCCTCTGGTC	GCCTGACTTGTCGAAGCCTG
	CMJ246280	ACAGCGAACCTCCAGGGG	GACATTCTGCGTATTGGGAGC
	CMJ219320	TCACGCTAAGCACTACCATCG	GTCTCTTTCTGCAACTTCGTTTTC
	CMJ035520	CTTTTTCCTCTCAGCTGCTATCT	AAATAGAGGCTCCGATTCCAC
	CMJ219330	CCCACAGCCAGTCTCTTTACG	AACGGGAGAAGACGAGGAGG
	CMJ008320	TAGACACGGTTATTGTTTGGGTT	CTCATAGCTTTACTTCACGGTAAGAG
	CMJ071420	AGCCCACCACTCATATATCCATC	TCCCAGTCAACAATGCTACCG
	CMJ008440	TCTCACGATGACAAAGAAGGGAC	CACAATTCCCCAACGAGGAA
	CMJ081610	TGGGCAGAAGCAACGGTT	TTCACCACAGTTGCGGACG
	CMJ178860	AGGATTATCACCGCCGACAT	CCTACAGCTTCGCTTTCCCTC
	Ponkan5g_014630	GTAAGACCCACGCAGCATAACT	ATCTGAATGGACGGAACACATAC
	Ponkan2g_019840	GTTGTTCGTGTCGAGGGTCTT	GAGCCTTCTCCATGATAGTCAGC
	Ponkan2g_047320	AGCTCAGGTTGTGCTTATGGGT	GACCAAATCCTTCAACTGCGTA
	Ponkan4g_014720	TGGAGAAGTGCGGAACTGATT	CCTGCTGCATTGCTGACAAA
	Ponkan7g_019400	CATGCTTTTGAATTGAAAGTCGA	AGGTCATCAGTATGCTGCTTCG
	Ponkan5g_032740	GATTCCTGTGGCTCGTCCTCT	TTATTTGACGCCTGACTTGTCG
	Ponkan9g_0285601	CTGTACTGATTGGGGACAAAGG	TTCTGATGCTGGTGCCTTTAGT
	Ponkan5g_019460	TTTGGGCGGAAGGACTTATTT	CGATGGTAGTGCTTAGCGTGAG
	Ponkan6g_011310	AAGTTGATCTGAGTGATGCCAAAG	GCCATAACGAGTGCCCAAA
	Ponkan5g_019450	TACGCTACGGCGGAGATAAC	TTACCATTGAAAATCCTCGGTC
	Ponkan7g_020340	ATGATTTCTTTCGATCTGGGTG	GCATGACAGCGTGAGGTATGT
	Ponkan9g_031760	CTCAAGCATCAAGCCAATTGC	CATTAACAGTATCAGCACCACCC
	Ponkan7g_020180	GACCTTGGTAAATGCCGAGAC	TTTCCCTCATCAAACTCCTCC
	Ponkan7g_011350	GGAGTTTGATGAAGGGAAGAGAA	CAAGTTTAGACGATGATGCTCGT
	Ponkan2g_015070	AGGATTATCACCGCCGACAT	CGACGCCTACAGCTTCGTTT
	CsActin	CCAAGCAGCATGAAGATCAA	ATCTGCTGGAAGGTGCTGAG
	AtFT	AGGCCTTCTCAGGTTCAAAACAAGC	TGCCAAAGGTTGTTCCAGTTGTAGC
	AtActin	GGTAACATTGTGCTCAGTGGTGG	AACGACCTTAATCTTCATGCTGC
